# Supplementary material for: A Computer-Interpretable Guideline for COVID-19: Rapid Development and Dissemination
Source: JMIR Med Inform. 2020 Oct 1;8(10):e21628. doi: 10.2196/21628 (PMC7546731; doi:10.2196/21628)
Supplement: Multimedia Appendix 1 [file medinform_v8i10e21628_app1.xls]

## Sheet: 6th Edition of the Guideline
IF (In English)	IF (In Chinese)	THEN (In English)	THEN (In Chinese)	Original Guideline Text
(Travel history or residence history of Wuhan and surrounding areas or other communities with case reports within 14 days before the onset of illness) OR (History of contact with new coronavirus infection. People with a new coronavirus infection are those who test positive for nucleic acid) OR (Onset of illness Patients with fever or respiratory symptoms from Wuhan and surrounding areas, or from …	((发病前14天内有武汉市及周边地区的旅行史)OR(发病前14天内有武汉市及周边地区的居住史)OR(发病前14天内有病例报告地区的旅行史)OR(发病前14天内有病例报告地区的居住史)) OR (发病前14天内与新型冠状病毒感染者（核酸检测阳性者）有接触史) OR ((发病前14天内曾接触过来自武汉市及周边地区发热患者)OR(发病前14天内曾接触过来自武汉市及周边地区有呼吸道症状的患者)OR(发病前14天内曾接触过来自有病例报告社区的发热患者)OR(发病前14天内曾接触过来自有病例报告社区的有呼吸道症状的患者)) OR (聚集性发病)	Epidemiological history = YES	流行病学史=有	新型冠状病毒诊疗方案第六版 流行病学史 1、发病前14天内有武汉市及周边地区，或其他有病例报告社区的旅行史或居住史； 2、发病前14天内曾接触过来自武汉市及周边地区，或来自有病例报告社区的发热或有呼吸道症状的患者； 3、发病前14天内与新型冠状病毒感染者（核酸检测阳性者）有接触史； 4、聚集性发病 疑似病例诊断 结合下述流行病学史和临床表现综合分析：有流行病学史中的任何一条，且符合临床表现中的任意2条。无明确流行病学史的，符合临床表现中的3条。
!( (Travel history or residence history of Wuhan and surrounding areas or other communities with case reports within 14 days before the onset of illness) OR (History of contact with new coronavirus infection. People with a new coronavirus infection are those who test positive for nucleic acid) OR (Onset of illness Patients with fever or respiratory symptoms from Wuhan and surrounding areas, or fr…	!( ((发病前14天内有武汉市及周边地区的旅行史)OR(发病前14天内有武汉市及周边地区的居住史)OR(发病前14天内有病例报告地区的旅行史)OR(发病前14天内有病例报告地区的居住史)) OR (发病前14天内与新型冠状病毒感染者（核酸检测阳性者）有接触史) OR ((发病前14天内曾接触过来自武汉市及周边地区发热患者)OR(发病前14天内曾接触过来自武汉市及周边地区有呼吸道症状的患者)OR(发病前14天内曾接触过来自有病例报告社区的发热患者)OR(发病前14天内曾接触过来自有病例报告社区的有呼吸道症状的患者)) OR (聚集性发病) )	Epidemiological history = UNCLEAR	流行病学史=不明确	新型冠状病毒诊疗方案第六版 流行病学史 1、发病前14天内有武汉市及周边地区，或其他有病例报告社区的旅行史或居住史； 2、发病前14天内曾接触过来自武汉市及周边地区，或来自有病例报告社区的发热或有呼吸道症状的患者； 3、发病前14天内与新型冠状病毒感染者（核酸检测阳性者）有接触史； 4、聚集性发病 疑似病例诊断 结合下述流行病学史和临床表现综合分析：有流行病学史中的任何一条，且符合临床表现中的任意2条。无明确流行病学史的，符合临床表现中的3条。
body_temperature>38	体温>38	Fever Add "Fever" Mark	发热 添加“发热”标记	新型冠状病毒诊疗方案第六版 疑似病例诊断 结合下述流行病学史和临床表现综合分析：有流行病学史中的任何一条，且符合临床表现中的任意2条。无明确流行病学史的，符合临床表现中的3条。 临床表现 1、发热/或呼吸道症状；2、具有上述肺炎影像学特征；3、发病早期白细胞总数正常或降低，或淋巴细胞计数减少。
Respiratory symptoms	有呼吸道症状	Add "Respiratory symptoms" Mark	添加“有呼吸道症状”标记	新型冠状病毒诊疗方案第六版 疑似病例诊断 结合下述流行病学史和临床表现综合分析：有流行病学史中的任何一条，且符合临床表现中的任意2条。无明确流行病学史的，符合临床表现中的3条。 临床表现 1、发热/或呼吸道症状；2、具有上述肺炎影像学特征；3、发病早期白细胞总数正常或降低，或淋巴细胞计数减少。
With the above imaging characteristics of pneumonia	具有上述肺炎影像学特征	Add "With the above imaging characteristics of pneumonia" Mark	添加“具有上述肺炎影像学特征”标记	新型冠状病毒诊疗方案第六版 疑似病例诊断 结合下述流行病学史和临床表现综合分析：有流行病学史中的任何一条，且符合临床表现中的任意2条。无明确流行病学史的，符合临床表现中的3条。 临床表现 1、发热/或呼吸道症状；2、具有上述肺炎影像学特征；3、发病早期白细胞总数正常或降低，或淋巴细胞计数减少。
White cell count(WBC)<4 OR White cell count(WBC)>6	白细胞计数<3.8 OR 11<白细胞计数	(leukopenia) OR (White cell count elevated)	白细胞计数降低 OR 白细胞计数升高	新型冠状病毒诊疗方案第六版 疑似病例诊断 结合下述流行病学史和临床表现综合分析：有流行病学史中的任何一条，且符合临床表现中的任意2条。无明确流行病学史的，符合临床表现中的3条。 临床表现 1、发热/或呼吸道症状；2、具有上述肺炎影像学特征；3、发病早期白细胞总数正常或降低，或淋巴细胞计数减少。
Lymphocyte count(LY)<0.2	淋巴细胞计数<1.0	lymphopenia	淋巴细胞计数降低	新型冠状病毒诊疗方案第六版 疑似病例诊断 结合下述流行病学史和临床表现综合分析：有流行病学史中的任何一条，且符合临床表现中的任意2条。无明确流行病学史的，符合临床表现中的3条。 临床表现 1、发热/或呼吸道症状；2、具有上述肺炎影像学特征；3、发病早期白细胞总数正常或降低，或淋巴细胞计数减少。
( Rule3 AND ( (Rule4) OR (Rule5) ) AND (Rule6) AND ( (Rule8) AND (Rule9) ) ) OR ( Rule2 AND ( ( ( (Rule4) OR (Rule5) ) AND (Rule6) ) OR ( ( (Rule4) OR (Rule5) ) AND ( (Rule8) AND (Rule9) ) ) ) OR ( ( (Rule8) AND (Rule9) ) AND (Rule6) ) ) )	（规则3 AND （（规则4）OR（规则5）） AND （规则6） AND （（规则8）AND（规则9））） OR （规则2 AND （ （（（规则4）OR（规则5））AND（规则6）） OR （（（规则4）OR（规则5））AND（（规则8）AND（规则9）））） OR （（（规则8）AND（规则9））AND（规则6）） ） ）	Suspected Add "Suspected" Mark	疑似 添加“疑似”标记	新型冠状病毒诊疗方案第六版 疑似病例诊断 结合下述流行病学史和临床表现综合分析：有流行病学史中的任何一条，且符合临床表现中的任意2条。无明确流行病学史的，符合临床表现中的3条。 临床表现 1、发热/或呼吸道症状；2、具有上述肺炎影像学特征；3、发病早期白细胞总数正常或降低，或淋巴细胞计数减少。
real-time reverse-transcriptase–polymerase-chain-reaction (RT-PCR) assay = Positive	实时荧光RT-PCR检测新型冠状病毒核酸 阳性	Add "a positive result to real-time reverse-transcriptase–polymerase-chain-reaction (RT-PCR) assay" Mark	添加“实时荧光RT-PCR检测新型冠状病毒核酸阳性”标记	新型冠状病毒诊疗方案第六版 确诊病例 疑似病例，具备以下病原学证据之一者： 1、实时荧光 RT-PCR 检测新型冠状病毒核酸阳性 2、病毒基因测序，与已知的新型冠状病毒高度同源
high-throughput sequencing = Positive	病毒基因测序匹配新冠病毒 高度同源	Add "a positive result to high-throughput sequencing" Mark	添加“病毒基因测序与新冠病毒高度同源”标记	新型冠状病毒诊疗方案第六版 确诊病例 疑似病例，具备以下病原学证据之一者： 1、实时荧光 RT-PCR 检测新型冠状病毒核酸阳性 2、病毒基因测序，与已知的新型冠状病毒高度同源
Rule10 AND (Rule11 OR Rule12)	规则10AND（规则11 || 规则12）	Confirmed Add "Confirmed" Mark	确诊 添加“确诊”标记	新型冠状病毒诊疗方案第六版 确诊病例 疑似病例，具备以下病原学证据之一者： 1、实时荧光 RT-PCR 检测新型冠状病毒核酸阳性 2、病毒基因测序，与已知的新型冠状病毒高度同源
(Rule13) AND (Slight clinical symptoms) AND (No pneumonia manifestations)	(规则13)AND(临床症状轻微)AND(影像学未见肺炎表现)	(Mild) Add "Mild" Mark	轻型 添加“轻型”标记	新型冠状病毒诊疗方案第六版 临床分型 轻型 临床症状轻微，影像学未见肺炎表现
(Rule13) AND ( (Fever) OR (Respiratory symptoms) ) AND (With the above imaging characteristics of pneumonia)	(规则13)AND((发热)OR(有呼吸道等症状))AND(影像学可见肺炎表现)	(Normal) Add "Normal" Mark	普通型 添加“普通型”标记	新型冠状病毒诊疗方案第六版 临床分型 普通型 具有发热、呼吸道等症状，影像学可见肺炎表现
Respiratory rate >= 30	呼吸频次>=30	(Breathing rate is too high) Add "Breathing rate is too high" Mark	呼吸频次过高 添加“呼吸频次过高”标记	新型冠状病毒诊疗方案第六版 重型 符合下列任何一条： 1、呼吸窘迫，呼吸频次≥ 30 次/分； 2、静息状态下，指氧饱和度 ≤ 93%； 3、动脉血氧分压（PaO₂）/吸氧浓度（FiO₂）≤ 300 mmHg（1 mmHg = 0.133kPa），高海拔（海拔超过1000米）地区应根据以下公式对PaO2/FiO2进行校正：PaO2/FiO2 × [大气压(mmHg)/760]。 此外，肺部影像学显示24~48小时内病灶明显进展大于50%者，按重型管理。
Blood Oxygen Saturation <= 93 Sensor site = finger	指氧饱和度<=93	(Blood Oxygen Saturation is too low) Add "Blood Oxygen Saturation is too low" Mark	指氧饱和度过低 添加“指氧饱和度过低”标记	新型冠状病毒诊疗方案第六版 重型 符合下列任何一条： 1、呼吸窘迫，呼吸频次≥ 30 次/分； 2、静息状态下，指氧饱和度 ≤ 93%； 3、动脉血氧分压（PaO₂）/吸氧浓度（FiO₂）≤ 300 mmHg（1 mmHg = 0.133kPa），高海拔（海拔超过1000米）地区应根据以下公式对PaO2/FiO2进行校正：PaO2/FiO2 × [大气压(mmHg)/760]。 此外，肺部影像学显示24~48小时内病灶明显进展大于50%者，按重型管理。
PaO2/FiO2 <= 300	PaO2/FiO2<=300	(PaO2/FiO2 is too low) Add "PaO2/FiO2 is too low" Mark	PaO2/FiO2过低 添加“PaO2/FiO2过低”标记	新型冠状病毒诊疗方案第六版 重型 符合下列任何一条： 1、呼吸窘迫，呼吸频次≥ 30 次/分； 2、静息状态下，指氧饱和度 ≤ 93%； 3、动脉血氧分压（PaO₂）/吸氧浓度（FiO₂）≤ 300 mmHg（1 mmHg = 0.133kPa），高海拔（海拔超过1000米）地区应根据以下公式对PaO2/FiO2进行校正：PaO2/FiO2 × [大气压(mmHg)/760]。 此外，肺部影像学显示24~48小时内病灶明显进展大于50%者，按重型管理。
Pulmonary imaging shows that lesions have progressed more than 50% within 24 to 48 hours	肺部影像学显示24~48小时内病灶明显进展大于50%	Add "Pulmonary imaging shows that lesions have progressed more than 50% within 24 to 48 hoursis" Mark	添加“肺部影像学明显进展”标记	新型冠状病毒诊疗方案第六版 重型 符合下列任何一条： 1、呼吸窘迫，呼吸频次≥ 30 次/分； 2、静息状态下，指氧饱和度 ≤ 93%； 3、动脉血氧分压（PaO₂）/吸氧浓度（FiO₂）≤ 300 mmHg（1 mmHg = 0.133kPa），高海拔（海拔超过1000米）地区应根据以下公式对PaO2/FiO2进行校正：PaO2/FiO2 × [大气压(mmHg)/760]。 此外，肺部影像学显示24~48小时内病灶明显进展大于50%者，按重型管理。
(Rule13) AND ( Rule16 OR Rule17 OR Rule18 OR Rule19)	规则13 AND （ 规则16 OR 规则17 OR 规则18 OR 规则19 ）	(Severe)	重型	新型冠状病毒诊疗方案第六版 重型 符合下列任何一条： 1、呼吸窘迫，呼吸频次≥ 30 次/分； 2、静息状态下，指氧饱和度 ≤ 93%； 3、动脉血氧分压（PaO₂）/吸氧浓度（FiO₂）≤ 300 mmHg（1 mmHg = 0.133kPa），高海拔（海拔超过1000米）地区应根据以下公式对PaO2/FiO2进行校正：PaO2/FiO2 × [大气压(mmHg)/760]。 此外，肺部影像学显示24~48小时内病灶明显进展大于50%者，按重型管理。
(Rule13) AND (Respiratory failure OR Shock OR Multiple organ failure )	(规则13)AND((出现呼吸衰竭)OR(出现休克)OR(合并其他器官功能衰竭))	Critical)	危重型	新型冠状病毒诊疗方案第六版 危重型 符合以下情况之一者： 1、出现呼吸衰竭，且需要机械通气； 2、出现休克； 3、合并其他器官功能衰竭需 ICU 监护治疗。
TRUE	TRUE	activate the rules of "Treatment-place"	梳理诊断分型，激活“治疗-场所”规则部分
TRUE	TRUE	if(Suspected){ Single isolation room }else if(Confirmed){Multi person isolation room }else if(Confirmed AND Critical){ ICU } active the rules of "Treatment-Western medicine"	if(疑似){ 单人单间隔离室 }else if(确诊){ 多人隔离室 }else if(确诊 AND 危重型){ ICU } 激活“治疗-西医”规则部分	新型冠状病毒诊疗方案第六版 根据病情确定治疗场所 1、疑似及确诊病例应在具备有效隔离条件和防护条件的定点医院隔离治疗，疑似病例应单人单间隔离治疗，确诊病例可多人收治在同一病室 2、危重型病例应尽早收入ICU治疗
Rule14(Mild) OR Rule15(Normal) OR Rule20(Severe) OR Rule21(Critical) OR Rule13(Confirmed)	规则14（轻型） || 规则15（普通型） || 规则20（重型） || 规则21（危重型） || 规则13（确诊）	Order1(Rest on bed,enhance supportive treatment); Order2(Guaranteed sufficient heat); Order3(Pay attention to water-electrolyte balance); Order4(Maintain internal environment stability); Order5(Monitor vital signs and Blood Oxygen Saturation closely); Order6(Monitor blood routine based on condition); Order7(Monitor urine routine based on condition); Order8(Monitor CRP based on condition); Order9(…	Order1(卧床休息卧床休息，加强支持治疗)； Order2(保证充分热量)； Order3(注意水、电解质平衡)； Order4(维持内环境稳定)； Order5(密切监测生命体征、指氧饱和度等)。 Order6(根据病情监测血常规) Order7(根据病情监测尿常规) Order8(根据病情监测CRP) Order9(根据病情监测生化指标) Order10(根据病情监测凝血功能) Order11(根据病情监测动脉血气分析) Order12(根据病情监测胸部影像学) Order13(根据病情监测细胞因子检测) Order14(及时给予有效氧疗措施，包括鼻导管、面罩给氧和经鼻高流量氧疗) Order15(抗病毒治疗，α-干扰素联合利巴韦林)	新型冠状病毒诊疗方案第六版 一般治疗 1.卧床休息，加强支持治疗，保证充分热量；注意水、电解质平衡，维持内环境稳定；密切监测生命体征、指氧饱和度等。 2.根据病情监测血常规、尿常规、CRP、生化指标（肝酶、心肌酶、肾功能等）、凝血功能、动脉血气分析、胸部影像学等。有条件者可行细胞因子检测。 3.及时给予有效氧疗措施，包括鼻导管、面罩给氧和经鼻高流量氧疗。 4.抗病毒治疗：可试用α-干扰素（成人每次500万U或相当剂量，加入灭菌注射用水2mL，每日2次雾化吸入）、洛匹那韦/利托那韦（成人200mg/50mg/粒，每次2粒，每日2次，疗程不超过10天）、利巴韦林（建议与干扰素或洛匹那韦/利托那韦联合应用，成人500mg/次，每日2至3次静脉输注，疗程不超过10天）、磷酸氯喳（成人500mg，每日2次，疗程不超过10天）、阿比多尔（成人200mg，每日3次，疗程不超过10天）。要注意洛匹那韦/…
Order15(alpha-interferon) AND Order(Ribavirin) AND (Condition does not ease)	Order15(α-干扰素) AND Order(利巴韦林)AND(病情未缓解)	Order1(Lopinavir) AND Order2(Ribavirin)	Order1(洛匹那韦) AND Order(利巴韦林)	新型冠状病毒诊疗方案第六版 抗病毒治疗：可试用α-干扰素（成人每次500万U或相当剂量，加入灭菌注射用水2mL，每日2次雾化吸入）、洛匹那韦/利托那韦（成人200mg/50mg/粒，每次2粒，每日2次，疗程不超过10天）、利巴韦林（建议与干扰素或洛匹那韦/利托那韦联合应用，成人500mg/次，每日2至3次静脉输注，疗程不超过10天）、磷酸氯喳（成人500mg，每日2次，疗程不超过10天）、阿比多尔（成人200mg，每日3次，疗程不超过10天）。要注意洛匹那韦/利托那韦相关腹泻、恶心、呕吐、肝功能损害等不良反应，同时要注意和其他药物的相互作用。在临床应用中进一步评价目前所试用药物的疗效。不建议同时应用3种及以上抗病毒药物，出现不可耐受的毒副作用时应停止使用相关药物
Order15(Lopinavir) AND Order(Ribavirin) AND (Condition does not ease)	Order15(洛匹那韦) AND Order(利巴韦林)AND(病情未缓解)	Order1(Lopinavir) AND Order2(Ritonavir)	Order1(洛匹那韦) AND Order(利托那韦)	新型冠状病毒诊疗方案第六版 抗病毒治疗：可试用α-干扰素（成人每次500万U或相当剂量，加入灭菌注射用水2mL，每日2次雾化吸入）、洛匹那韦/利托那韦（成人200mg/50mg/粒，每次2粒，每日2次，疗程不超过10天）、利巴韦林（建议与干扰素或洛匹那韦/利托那韦联合应用，成人500mg/次，每日2至3次静脉输注，疗程不超过10天）、磷酸氯喳（成人500mg，每日2次，疗程不超过10天）、阿比多尔（成人200mg，每日3次，疗程不超过10天）。要注意洛匹那韦/利托那韦相关腹泻、恶心、呕吐、肝功能损害等不良反应，同时要注意和其他药物的相互作用。在临床应用中进一步评价目前所试用药物的疗效。不建议同时应用3种及以上抗病毒药物，出现不可耐受的毒副作用时应停止使用相关药物
Order15(Lopinavir) AND Order(Ribavirin) AND ( (Condition does not ease) OR (Lopinavir related adverse reactions such as diarrhea, nausea, vomiting, liver damage))	Order15(洛匹那韦) AND Order(利巴韦林)AND((病情未缓解)OR(洛匹那韦相关腹泻、恶心、呕吐、肝功能损害等不良反应))	Order1(Chloroquine phosphate) AND Order2(Arbidol)	Order1(磷酸氯喳) OR Order(阿比多尔)	新型冠状病毒诊疗方案第六版 抗病毒治疗：可试用α-干扰素（成人每次500万U或相当剂量，加入灭菌注射用水2mL，每日2次雾化吸入）、洛匹那韦/利托那韦（成人200mg/50mg/粒，每次2粒，每日2次，疗程不超过10天）、利巴韦林（建议与干扰素或洛匹那韦/利托那韦联合应用，成人500mg/次，每日2至3次静脉输注，疗程不超过10天）、磷酸氯喳（成人500mg，每日2次，疗程不超过10天）、阿比多尔（成人200mg，每日3次，疗程不超过10天）。要注意洛匹那韦/利托那韦相关腹泻、恶心、呕吐、肝功能损害等不良反应，同时要注意和其他药物的相互作用。在临床应用中进一步评价目前所试用药物的疗效。不建议同时应用3种及以上抗病毒药物，出现不可耐受的毒副作用时应停止使用相关药物
Order15(Ritonavir) AND Order(Ribavirin) AND ( (Condition does not ease) OR (Ritonavir related adverse reactions such as diarrhea, nausea, vomiting, liver damage))	Order15(利托那韦) AND Order(利巴韦林)AND((病情未缓解)OR(利托那韦相关腹泻、恶心、呕吐、肝功能损害等不良反应))	Order1(Chloroquine phosphate) AND Order2(Arbidol)	Order1(磷酸氯喳) OR Order(阿比多尔)	新型冠状病毒诊疗方案第六版 抗病毒治疗：可试用α-干扰素（成人每次500万U或相当剂量，加入灭菌注射用水2mL，每日2次雾化吸入）、洛匹那韦/利托那韦（成人200mg/50mg/粒，每次2粒，每日2次，疗程不超过10天）、利巴韦林（建议与干扰素或洛匹那韦/利托那韦联合应用，成人500mg/次，每日2至3次静脉输注，疗程不超过10天）、磷酸氯喳（成人500mg，每日2次，疗程不超过10天）、阿比多尔（成人200mg，每日3次，疗程不超过10天）。要注意洛匹那韦/利托那韦相关腹泻、恶心、呕吐、肝功能损害等不良反应，同时要注意和其他药物的相互作用。在临床应用中进一步评价目前所试用药物的疗效。不建议同时应用3种及以上抗病毒药物，出现不可耐受的毒副作用时应停止使用相关药物
Rule20 = Severe	（规则20=重型）	Order(nasal catheter for oxygen or Mask for oxygen) Order(Assess if respiratory distress and / or hypoxemia is resolved)	Order(鼻导管或面罩吸氧) Order(及时评估呼吸窘迫和（或）低氧血症是否缓解)	新型冠状病毒诊疗方案第六版 重型、危重型病例的治疗。 1.治疗原则：在对症治疗的基础上，积极防治并发症，治疗基础疾病，预防继发感染，及时进行器官功能支持。 2.呼吸支持： （1）氧疗：重型患者应当接受鼻导管或面罩吸氧，并及时评估呼吸窘迫和（或）低氧血症是否缓解。 （2）高流量鼻导管氧疗或无创机械通气：当患者接受标准氧疗后呼吸窘迫和（或）低氧血症无法缓解时，可考虑使用高流量鼻导管氧疗或无创通气。若短时间（1-2小时）内病情无改善甚至恶化，应当及时进行气管插管和有创机械通气。 ⑶有创机械通气：采用肺保护性通气策略，即小潮气量（4-8mL/kg理想体重）和低吸气压力（平台压＜30cmH20）进行机械通气，以减少呼吸机相关肺损伤。较多患者存在人机不同步，应当及时使用镇静以及肌松剂。 （4）挽救治疗：对于严重ARDS患者，建议进行肺复张。在人力资源充足的情况下，每天应当进行12小时以上的俯卧位通气…
( Order(nasal catheter for oxygen)OR Order(Mask for oxygen) ) AND ( (Rule20 = Severe) OR (Rule21 = Critical) )	(Order(鼻导管)OR Order(面罩吸氧))AND((及时评估呼吸窘迫未缓解)OR(低氧血症未缓解))AND（（规则20 分型=重型）OR（规则21 分型=危重型））	Order(High-flow nasal cannula (HFNC) oxygen therapy or Non-invasive mechanical ventilation)	Order(高流量鼻导管氧疗或无创机械通气)	新型冠状病毒诊疗方案第六版 重型、危重型病例的治疗。 1.治疗原则：在对症治疗的基础上，积极防治并发症，治疗基础疾病，预防继发感染，及时进行器官功能支持。 2.呼吸支持： （1）氧疗：重型患者应当接受鼻导管或面罩吸氧，并及时评估呼吸窘迫和（或）低氧血症是否缓解。 （2）高流量鼻导管氧疗或无创机械通气：当患者接受标准氧疗后呼吸窘迫和（或）低氧血症无法缓解时，可考虑使用高流量鼻导管氧疗或无创通气。若短时间（1-2小时）内病情无改善甚至恶化，应当及时进行气管插管和有创机械通气。 ⑶有创机械通气：采用肺保护性通气策略，即小潮气量（4-8mL/kg理想体重）和低吸气压力（平台压＜30cmH20）进行机械通气，以减少呼吸机相关肺损伤。较多患者存在人机不同步，应当及时使用镇静以及肌松剂。 （4）挽救治疗：对于严重ARDS患者，建议进行肺复张。在人力资源充足的情况下，每天应当进行12小时以上的俯卧位通气…
( Order(High-flow nasal cannula (HFNC) oxygen therapy ) OR (Non-invasive mechanical ventilation) ) AND ( (Respiratory distress does not ease or worsens within a short time (1-2 hours)) OR (Hypoxemia does not ease or worsens within a short time (1-2 hours) ) AND ( (Rule20 = Severe) OR (Rule21 = Critical) )	(Order(高流量鼻导管氧疗)OR Order(无创机械通气)) AND ((短时间（1-2小时）内呼吸窘迫未缓解甚至恶化)OR(短时间（1-2小时）内低氧血症未缓解甚至恶化))AND（（规则20 分型=重型）OR（规则21 分型=危重型））	Order(Tracheal intubation and Invasive mechanical ventilation) Order(Timely use of sedatives and muscle relaxants)	Order(进行气管插管和有创机械通气) Order(及时使用镇静以及肌松剂)	新型冠状病毒诊疗方案第六版 重型、危重型病例的治疗。 1.治疗原则：在对症治疗的基础上，积极防治并发症，治疗基础疾病，预防继发感染，及时进行器官功能支持。 2.呼吸支持： （1）氧疗：重型患者应当接受鼻导管或面罩吸氧，并及时评估呼吸窘迫和（或）低氧血症是否缓解。 （2）高流量鼻导管氧疗或无创机械通气：当患者接受标准氧疗后呼吸窘迫和（或）低氧血症无法缓解时，可考虑使用高流量鼻导管氧疗或无创通气。若短时间（1-2小时）内病情无改善甚至恶化，应当及时进行气管插管和有创机械通气。 ⑶有创机械通气：采用肺保护性通气策略，即小潮气量（4-8mL/kg理想体重）和低吸气压力（平台压＜30cmH20）进行机械通气，以减少呼吸机相关肺损伤。较多患者存在人机不同步，应当及时使用镇静以及肌松剂。 （4）挽救治疗：对于严重ARDS患者，建议进行肺复张。在人力资源充足的情况下，每天应当进行12小时以上的俯卧位通气…
Order(Tracheal intubation and Invasive mechanical ventilation) AND (Acute Respiratory Distress Syndrome) AND ( (Rule20 = Severe) OR (Rule21 = Critical) )	Order(气管插管和有创机械通气)AND(严重ARDS) AND（（规则20 分型=重型）OR（规则21 分型=危重型））	Order(Lung recruitment) Order(Prone position ventilation for more than 12 hours per day)	Order(肺复张) Order(每天应当进行12小时以上的俯卧位通气)	新型冠状病毒诊疗方案第六版 重型、危重型病例的治疗。 1.治疗原则：在对症治疗的基础上，积极防治并发症，治疗基础疾病，预防继发感染，及时进行器官功能支持。 2.呼吸支持： （1）氧疗：重型患者应当接受鼻导管或面罩吸氧，并及时评估呼吸窘迫和（或）低氧血症是否缓解。 （2）高流量鼻导管氧疗或无创机械通气：当患者接受标准氧疗后呼吸窘迫和（或）低氧血症无法缓解时，可考虑使用高流量鼻导管氧疗或无创通气。若短时间（1-2小时）内病情无改善甚至恶化，应当及时进行气管插管和有创机械通气。 ⑶有创机械通气：采用肺保护性通气策略，即小潮气量（4-8mL/kg理想体重）和低吸气压力（平台压＜30cmH20）进行机械通气，以减少呼吸机相关肺损伤。较多患者存在人机不同步，应当及时使用镇静以及肌松剂。 （4）挽救治疗：对于严重ARDS患者，建议进行肺复张。在人力资源充足的情况下，每天应当进行12小时以上的俯卧位通气…
Order(Prone position ventilation) AND Symptom(Poor ventilation in the prone position) AND ( (Rule20= Severe) OR (Rule21 = Critical) )	Order(俯卧位通气)ANDSymptom(俯卧位通气效果不佳)AND（（规则20 分型=重型）OR（规则21 分型=危重型））	Order(ECMO)	Order(ECMO)	新型冠状病毒诊疗方案第六版 重型、危重型病例的治疗。 1.治疗原则：在对症治疗的基础上，积极防治并发症，治疗基础疾病，预防继发感染，及时进行器官功能支持。 2.呼吸支持： （1）氧疗：重型患者应当接受鼻导管或面罩吸氧，并及时评估呼吸窘迫和（或）低氧血症是否缓解。 （2）高流量鼻导管氧疗或无创机械通气：当患者接受标准氧疗后呼吸窘迫和（或）低氧血症无法缓解时，可考虑使用高流量鼻导管氧疗或无创通气。若短时间（1-2小时）内病情无改善甚至恶化，应当及时进行气管插管和有创机械通气。 ⑶有创机械通气：采用肺保护性通气策略，即小潮气量（4-8mL/kg理想体重）和低吸气压力（平台压＜30cmH20）进行机械通气，以减少呼吸机相关肺损伤。较多患者存在人机不同步，应当及时使用镇静以及肌松剂。 （4）挽救治疗：对于严重ARDS患者，建议进行肺复张。在人力资源充足的情况下，每天应当进行12小时以上的俯卧位通气…
(Rule20 = Severe) OR (Rule21 = Critical)	（（规则20 分型=重型）OR（规则21 分型=危重型））	Order(Vasoactive drugs) Order(Hemodynamic monitoring if necessary)	Order(血管活性药物) Order(必要时进行血液动力学监测)	新型冠状病毒诊疗方案第六版 重型、危重型病例的治疗。 1.治疗原则：在对症治疗的基础上，积极防治并发症，治疗基础疾病，预防继发感染，及时进行器官功能支持。 2.呼吸支持： （1）氧疗：重型患者应当接受鼻导管或面罩吸氧，并及时评估呼吸窘迫和（或）低氧血症是否缓解。 （2）高流量鼻导管氧疗或无创机械通气：当患者接受标准氧疗后呼吸窘迫和（或）低氧血症无法缓解时，可考虑使用高流量鼻导管氧疗或无创通气。若短时间（1-2小时）内病情无改善甚至恶化，应当及时进行气管插管和有创机械通气。 ⑶有创机械通气：采用肺保护性通气策略，即小潮气量（4-8mL/kg理想体重）和低吸气压力（平台压＜30cmH20）进行机械通气，以减少呼吸机相关肺损伤。较多患者存在人机不同步，应当及时使用镇静以及肌松剂。 （4）挽救治疗：对于严重ARDS患者，建议进行肺复张。在人力资源充足的情况下，每天应当进行12小时以上的俯卧位通气…
(Symptom(Rapid progress) ) AND ( (Rule20 = Severe) OR (Rule21 = Critical) )	Symptom(病情进展较快)AND(（规则20 分型=重型）OR（规则21 分型=危重型）)	Order(Convalescent plasma treatment)	Order(康复者血浆治疗)	新型冠状病毒诊疗方案第六版 重型、危重型病例的治疗。 1.治疗原则：在对症治疗的基础上，积极防治并发症，治疗基础疾病，预防继发感染，及时进行器官功能支持。 2.呼吸支持： （1）氧疗：重型患者应当接受鼻导管或面罩吸氧，并及时评估呼吸窘迫和（或）低氧血症是否缓解。 （2）高流量鼻导管氧疗或无创机械通气：当患者接受标准氧疗后呼吸窘迫和（或）低氧血症无法缓解时，可考虑使用高流量鼻导管氧疗或无创通气。若短时间（1-2小时）内病情无改善甚至恶化，应当及时进行气管插管和有创机械通气。 ⑶有创机械通气：采用肺保护性通气策略，即小潮气量（4-8mL/kg理想体重）和低吸气压力（平台压＜30cmH20）进行机械通气，以减少呼吸机相关肺损伤。较多患者存在人机不同步，应当及时使用镇静以及肌松剂。 （4）挽救治疗：对于严重ARDS患者，建议进行肺复张。在人力资源充足的情况下，每天应当进行12小时以上的俯卧位通气…
Symptom(Progressive deterioration of oxygenation index) AND Symptom(Rapid progress in imaging) AND Symptom(Excessive activation of body inflammatory response) AND ( (Rule20 = Severe) OR (Rule21 = Critical) )	Symptom(氧合指标进行性恶化)AND Symptom(影像学进展迅速)AND Symptom(机体炎症反应过度激活状态) AND （规则20 分型=重型）OR（规则21 分型=危重型）	Order(Use of glucocorticoids for a short period of time (3 to 5 days), as appropriate) Order(Xuebijing can be administered intravenously 100mL / times twice daily) Order(Intestinal microecological regulators can be used)	Order(酌情短期内（3〜5日）使用糖皮质激素) Order(可静脉给予血必净100mL/次，每日2次治疗) Order(可使用肠道微生态调节剂)	新型冠状病毒诊疗方案第六版 重型、危重型病例的治疗。 1.治疗原则：在对症治疗的基础上，积极防治并发症，治疗基础疾病，预防继发感染，及时进行器官功能支持。 2.呼吸支持： （1）氧疗：重型患者应当接受鼻导管或面罩吸氧，并及时评估呼吸窘迫和（或）低氧血症是否缓解。 （2）高流量鼻导管氧疗或无创机械通气：当患者接受标准氧疗后呼吸窘迫和（或）低氧血症无法缓解时，可考虑使用高流量鼻导管氧疗或无创通气。若短时间（1-2小时）内病情无改善甚至恶化，应当及时进行气管插管和有创机械通气。 ⑶有创机械通气：采用肺保护性通气策略，即小潮气量（4-8mL/kg理想体重）和低吸气压力（平台压＜30cmH20）进行机械通气，以减少呼吸机相关肺损伤。较多患者存在人机不同步，应当及时使用镇静以及肌松剂。 （4）挽救治疗：对于严重ARDS患者，建议进行肺复张。在人力资源充足的情况下，每天应当进行12小时以上的俯卧位通气…
Symptom(High inflammatory response) AND ( ( Rule20 = Severe) OR (Rule21 = Critical) )	Symptom(高炎症反应) AND （规则20 分型=重型）OR（规则21 分型=危重型）	Order(Consider using extracorporeal blood purification techniques such as plasma exchange, adsorption, perfusion, blood / plasma filtration)	Order(考虑使用血浆置换、吸附、灌流、血液/血浆滤过等体外血液净化技术)	新型冠状病毒诊疗方案第六版 重型、危重型病例的治疗。 1.治疗原则：在对症治疗的基础上，积极防治并发症，治疗基础疾病，预防继发感染，及时进行器官功能支持。 2.呼吸支持： （1）氧疗：重型患者应当接受鼻导管或面罩吸氧，并及时评估呼吸窘迫和（或）低氧血症是否缓解。 （2）高流量鼻导管氧疗或无创机械通气：当患者接受标准氧疗后呼吸窘迫和（或）低氧血症无法缓解时，可考虑使用高流量鼻导管氧疗或无创通气。若短时间（1-2小时）内病情无改善甚至恶化，应当及时进行气管插管和有创机械通气。 ⑶有创机械通气：采用肺保护性通气策略，即小潮气量（4-8mL/kg理想体重）和低吸气压力（平台压＜30cmH20）进行机械通气，以减少呼吸机相关肺损伤。较多患者存在人机不同步，应当及时使用镇静以及肌松剂。 （4）挽救治疗：对于严重ARDS患者，建议进行肺复张。在人力资源充足的情况下，每天应当进行12小时以上的俯卧位通气…
Symptom(anxiety) AND Symptom(fear) AND ( (Rule20 = Severe) OR (Rule21 = Critical) )	Symptom(焦虑) AND Symptom(恐惧)AND （规则20 分型=重型）OR（规则21 分型=危重型）	Order(enhance psychological counseling)	Order(加强心理疏导)	新型冠状病毒诊疗方案第六版 重型、危重型病例的治疗。 1.治疗原则：在对症治疗的基础上，积极防治并发症，治疗基础疾病，预防继发感染，及时进行器官功能支持。 2.呼吸支持： （1）氧疗：重型患者应当接受鼻导管或面罩吸氧，并及时评估呼吸窘迫和（或）低氧血症是否缓解。 （2）高流量鼻导管氧疗或无创机械通气：当患者接受标准氧疗后呼吸窘迫和（或）低氧血症无法缓解时，可考虑使用高流量鼻导管氧疗或无创通气。若短时间（1-2小时）内病情无改善甚至恶化，应当及时进行气管插管和有创机械通气。 ⑶有创机械通气：采用肺保护性通气策略，即小潮气量（4-8mL/kg理想体重）和低吸气压力（平台压＜30cmH20）进行机械通气，以减少呼吸机相关肺损伤。较多患者存在人机不同步，应当及时使用镇静以及肌松剂。 （4）挽救治疗：对于严重ARDS患者，建议进行肺复张。在人力资源充足的情况下，每天应当进行12小时以上的俯卧位通气…
	(患者处于医学观察期（诊断）)AND(乏力-症状)AND(胃不适)		推荐中成药：藿香正气胶囊（丸、水、口服液）	新型冠状病毒诊疗方案第六版 中医治疗 医学观察期 临床表现1:乏力伴胃肠不适 推荐中成药：藿香正气胶囊（丸、水、口服液）
	(患者处于医学观察期)AND(乏力)AND(发热-症状)		推荐中成药：金花清感颗粒、连花清瘟胶囊（颗粒）、疏风解毒胶囊（颗粒）	新型冠状病毒诊疗方案第六版 中医治疗 医学观察期 临床表现2:乏力伴发热 推荐中成药：金花清感颗粒、连花清瘟胶囊（颗粒）、疏风解毒胶囊（颗粒）
	((规则14 轻型)OR(规则15 普通型)OR(规则20 重型)OR(规则21 适合的危重型患者))		基础方剂：麻黄9g、炙甘草6g、杏仁9g、生石膏15〜30g（先煎）、桂枝9g、泽泻9g、猪苓9g、白术9g、茯苓15g、柴胡16g、黄芩6g、姜半夏9g、生姜9g、紫苑9g、冬花9g、射干9g、细辛6g、山药12g、枳实6g、陈皮6g、着香9g。 服法：传统中药饮片，水煎服。每天一付，早晚两次（饭后四十分钟），温服，三付一个疗程。 如有条件，每次服完药可加服大米汤半碗，舌干津液亏虚者可多服至一碗。（注：如患者不发热则生石膏的用量要小，发热或壮热可加大生石膏用量）。若症状好转而未痊愈则服用第二个疗程，若患者有特殊情况或其他基础病，第二疗程可以根据实际情况修改处方，症状消失则停药。	新型冠状病毒诊疗方案第六版 中医治疗 临床治疗期 清肺排毒汤 适用范围：适用于轻型、普通型、重型患者，在危重型患者救治中可结合患者实际情况合理使用。 基础方剂：麻黄9g、炙甘草6g、杏仁9g、生石膏15〜30g（先煎）、桂枝9g、泽泻9g、猪苓9g、白术9g、茯苓15g、柴胡16g、黄芩6g、姜半夏9g、生姜9g、紫苑9g、冬花9g、射干9g、细辛6g、山药12g、枳实6g、陈皮6g、着香9g。 服法：传统中药饮片，水煎服。每天一付，早晚两次（饭后四十分钟），温服，三付一个疗程。 如有条件，每次服完药可加服大米汤半碗，舌干津液亏虚者可多服至一碗。（注：如患者不发热则生石膏的用量要小，发热或壮热可加大生石膏用量）。若症状好转而未痊愈则服用第二个疗程，若患者有特殊情况或其他基础病，第二疗程可以根据实际情况修改处方，症状消失则停药。 处方来源：国家卫生健康委办公厅国家中医药管理局办公室《关于推…
	(规则14 轻型)AND 发热 AND 乏力 AND 周身酸痛 AND 咳嗽 AND 咯痰 AND 胸紧憋气 AND 纳呆 AND 恶心 AND 呕吐 AND 大便粘腻不爽 AND 舌质淡胖齿痕或淡红 AND 苔白厚腐腻或白腻 AND (脉濡OR脉滑)		推荐处方：生麻黄6g、生石膏15g、杏仁9g、羌活15g、葶苈子15g、贯众9g、地龙15g、徐长卿15g、藿香15g、佩兰9g、苍术15g、云苓45g、生白术30g、焦三仙各9g、厚朴15g、焦槟榔9g、煨草果9g、生姜15g。 服法：每日1剂，水煎600mL，分3次服用，早中晩各1次，饭前服用。	新型冠状病毒诊疗方案第六版 中医治疗 临床治疗期 轻型 (1)寒湿郁肺证 临床表现：发热，乏力，周身酸痛，咳嗽，咯痰，胸紧憋气，纳呆，恶心，呕吐，大便粘腻不爽。舌质淡胖齿痕或淡红，苔白厚腐腻或白腻，脉濡或滑。 推荐处方：生麻黄6g、生石膏15g、杏仁9g、羌活15g、葶苈子15g、贯众9g、地龙15g、徐长卿15g、藿香15g、佩兰9g、苍术15g、云苓45g、生白术30g、焦三仙各9g、厚朴15g、焦槟榔9g、煨草果9g、生姜15g。 服法：每日1剂，水煎600mL，分3次服用，早中晩各1次，饭前服用。
	(规则14 轻型)AND （低热OR不发热）AND 微恶寒AND乏力AND头身困重AND肌肉酸痛AND干咳痰少AND咽痛AND（口干不欲多饮OR伴有胸闷脘痞）AND（无汗OR汗出不畅OR见呕恶纳呆）AND（便溏OR大便粘滞不爽）AND舌淡红AND（苔白厚腻OR薄黄）AND（脉滑数OR脉濡）。		推荐处方：槟榔10g、草果10g、厚朴10g、知母log、黄苓10g、柴胡10g、赤芍10g、连翘15g、青蒿10g(后下)、苍术10g、大青叶10g、生甘草5g。 服法：每日1剂，水煎400mL，分2次服用，早晩各1次。	新型冠状病毒诊疗方案第六版 中医治疗 临床治疗期 轻型 (2)湿热蕴肺证 临床表现：低热或不发热，微恶寒，乏力，头身困重，肌肉酸痛，干咳痰少，咽痛，口干不欲多饮，或伴有胸闷脘痞，无汗或汗出不畅，或见呕恶纳呆，便溏或大便粘滞不爽。舌淡红，苔白厚腻或薄黄，脉滑数或濡。 推荐处方：槟榔10g、草果10g、厚朴10g、知母log、黄苓10g、柴胡10g、赤芍10g、连翘15g、青蒿10g(后下)、苍术10g、大青叶10g、生甘草5g。 服法：每日1剂，水煎400mL，分2次服用，早晩各1次。
	(规则15 普通型)AND(发热AND（咳嗽痰少OR有黄痰）AND憋闷气促AND腹胀AND便秘不畅AND舌质暗红AND舌体胖AND（苔黄腻OR黄燥）AND（脉滑数OR弦滑)		推荐处方：生麻黄6g、苦杏仁15g、生石膏30g、生薏苡仁30g、茅苍术10g、广藿香15g、青蒿草12g、虎杖20g、马鞭草30g、干芦根30g、葶苈子15g、化橘红15g、生甘草10g。 服法：每日1剂，水煎400mL，分2次服用，早晩各1次。	新型冠状病毒诊疗方案第六版 中医治疗 临床治疗期 普通型 (1)湿毒郁肺证 临床表现：发热，咳嗽痰少，或有黄痰，憋闷气促，腹胀，便秘不畅。舌质暗红，舌体胖，苔黄腻或黄燥，脉滑数或弦滑。 推荐处方：生麻黄6g、苦杏仁15g、生石膏30g、生薏苡仁30g、茅苍术10g、广藿香15g、青蒿草12g、虎杖20g、马鞭草30g、干芦根30g、葶苈子15g、化橘红15g、生甘草10g。 服法：每日1剂，水煎400mL，分2次服用，早晩各1次。
	(规则15 普通型)AND(低热AND（身热不扬OR未热）AND干咳AND少痰AND倦怠乏力AND胸闷AND（脘痞OR呕恶）AND便溏AND（舌质淡OR淡红）AND（苔白OR白腻）AND脉濡		推荐处方：苍术15g、陈皮10g、厚朴10g、藿香10g、草果6g、生麻黄6g、羌活10g、生姜10g、槟榔10g。 服法：每日1剂，水煎400mL，分2次服用，早晚各1次。	新型冠状病毒诊疗方案第六版 中医治疗 临床治疗期 普通型 （2）寒湿阻肺证 临床表现：低热，身热不扬，或未热，干咳，少痰，倦怠乏力，胸闷，脘痞，或呕恶，便溏。舌质淡或淡红，苔白或白腻，脉濡。 推荐处方：苍术15g、陈皮10g、厚朴10g、藿香10g、草果6g、生麻黄6g、羌活10g、生姜10g、槟榔10g。 服法：每日1剂，水煎400mL，分2次服用，早晚各1次。
	(规则20 重型)AND(发热面红（针状）AND咳嗽AND(痰黄粘少OR痰中带血)AND喘憋气促AND疲乏倦怠AND口干苦粘AND恶心不食AND大便不畅AND小便短赤AND舌红AND苔黄腻AND脉滑数)		推荐处方：生麻黄6g、杏仁9g、生石膏15g、甘草3g、藿香10g（后下）、厚朴10g、苍术15g、草果10g、法半夏9g、茯苓15g、生大黄5g（后下）、生黄芪10g、葶苈子10g、赤芍10g。 服法：每日1〜2剂，水煎服，每次100mL〜200口1，一日2〜4次，口服或鼻饲。	新型冠状病毒诊疗方案第六版 中医治疗 临床治疗期 重型 （1）疫毒闭肺证 临床表现：发热面红，咳嗽，痰黄粘少，或痰中带血，喘憋气促，疲乏倦怠，口干苦粘，恶心不食，大便不畅，小便短赤。舌红，苔黄腻，脉滑数。 推荐处方：生麻黄6g、杏仁9g、生石膏15g、甘草3g、藿香10g（后下）、厚朴10g、苍术15g、草果10g、法半夏9g、茯苓15g、生大黄5g（后下）、生黄芪10g、葶苈子10g、赤芍10g。 服法：每日1〜2剂，水煎服，每次100mL〜200口1，一日2〜4次，口服或鼻饲。
	(规则20 重型)AND(大热烦渴AND喘憋气促AND谑语神昏AND(视物错瞀OR发斑疹OR吐血OR衄血OR四肢抽搐)AND(舌绛少苔OR无苔)AND(脉沉细数OR浮大而数)		推荐处方：生麻黄6g、杏仁9g、生石膏15g、甘草3g、藿香10g（后下）、厚朴10g、苍术15g、草果10g、法半夏9g、茯苓15g、生大黄5g（后下）、生黄芪10g、葶苈子10g、赤芍10g。 服法：每日1〜2剂，水煎服，每次100mL〜200口1，一日2〜4次，口服或鼻饲。 推荐中成药：喜炎平注射液、血必净注射液、热毒宁注射液、痰热清注射液、醒脑静注射液。功效相近的药物根据个体情况可选择一种，也可根据临床症状联合使用两种。中药注射剂可与中药汤剂联合使用。	新型冠状病毒诊疗方案第六版 中医治疗 临床治疗期 重型 （2）气营两燔证 临床表现：大热烦渴，喘憋气促，谑语神昏，视物错瞀，或发斑疹，或吐血、衄血，或四肢抽搐。舌绛少苔或无苔，脉沉细数，或浮大而数。 推荐处方：生石膏30〜60g（先煎）、知母30g、生地30〜60g.水牛角30g（先煎）、赤芍30g、玄参30g、连翘15g、丹皮15g、黄连6g、竹叶12g、葶苈子15g、生甘草6g。 服法：每日1剂，水煎服，先煎石膏、水牛角后下诸药，每次100mL-200mL，每日2〜4次，口服或鼻饲。 推荐中成药：喜炎平注射液、血必净注射液、热毒宁注射液、痰热清注射液、醒脑静注射液。功效相近的药物根据个体情况可选择一种，也可根据临床症状联合使用两种。中药注射剂可与中药汤剂联合使用。
	(规则21 危重型)AND(呼吸困难AND(动辄气喘OR需要机械通气)AND伴神昏AND烦躁AND汗出肢冷AND舌质紫暗AND(苔厚腻OR燥)AND脉浮大无根)		推荐处方：人参15g、黑顺片10g（先煎）、山茱萸15g，送服苏合香丸或安官牛黄丸。 推荐中成药：血必净注射液、热毒宁注射液、痰热清注射液、醒脑静注射液、参附注射液、生脉注射液、参麦注射液。功效相近的药物根据个体情况可选择一种，也可根据临床症状联合使用两种。中药注射剂可与中药汤剂联合使用。	新型冠状病毒诊疗方案第六版 中医治疗 临床治疗期 危重型（内闭外脱证） 临床表现：呼吸困难、动辄气喘或需要机械通气，伴神昏，烦躁，汗出肢冷，舌质紫暗，苔厚腻或燥，脉浮大无根。 推荐处方：人参15g、黑顺片10g（先煎）、山茱萸15g，送服苏合香丸或安官牛黄丸。 推荐中成药：血必净注射液、热毒宁注射液、痰热清注射液、醒脑静注射液、参附注射液、生脉注射液、参麦注射液。功效相近的药物根据个体情况可选择一种，也可根据临床症状联合使用两种。中药注射剂可与中药汤剂联合使用。
	(分期：恢复期)AND(气短AND倦怠乏力AND纳差呕恶AND痞满AND大便无力AND便溏不爽AND舌淡胖AND苔白腻)		推荐处方：法半夏9g、陈皮10g、党参15g、炙黄茂30g、炒白术10g、茯苓15g、藿香10g、砂仁6g（后下）、甘草6g。 服法：每日1剂，水煎400mL，分2次服用，早晩各1次。	新型冠状病毒诊疗方案第六版 中医治疗 恢复期 （1）肺脾气虚证 临床表现：气短，倦怠乏力，纳差呕恶，痞满，大便无力，便溏不爽。舌淡胖，苔白腻。 推荐处方：法半夏9g、陈皮10g、党参15g、炙黄茂30g、炒白术10g、茯苓15g、藿香10g、砂仁6g（后下）、甘草6g。 服法：每日1剂，水煎400mL，分2次服用，早晩各1次。
	(恢复期)AND(乏力AND气短AND口干AND口渴AND心悸AND汗多AND纳差AND(低热OR不热)AND干咳少痰AND舌干少津AND(脉细OR虚无力)		推荐处方：南北沙参各10g、麦冬15g、西洋参6g，五味子6g、生石膏15g、淡竹叶10g、桑叶10g、芦根15g、丹参15g、生甘草6g。 服法：每日1剂，水煎400mL，分2次服用，早晩各1次。	新型冠状病毒诊疗方案第六版 中医治疗 恢复期 （2）气阴两虚证 临床表现：乏力，气短，口干，口渴，心悸，汗多，纳差，低热或不热，干咳少痰。舌干少津，脉细或虚无力。 推荐处方：南北沙参各10g、麦冬15g、西洋参6g，五味子6g、生石膏15g、淡竹叶10g、桑叶10g、芦根15g、丹参15g、生甘草6g。 服法：每日1剂，水煎400mL，分2次服用，早晩各1次。
	(体温恢复正常3天以上)		添加“体温恢复正常3天以上”标记	新型冠状病毒诊疗方案第六版 解除隔离和出院后注意事项 （一）解除隔离和出院标准。 1.体温恢复正常3天以上； 2.呼吸道症状明显好转； 3.肺部影像学显示急性渗出性病变明显改善； 4.连续两次呼吸道标本核酸检测阴性（采样时间至少间隔1天）。 满足以上条件者，可解除隔离出院。
	(呼吸道症状明显好转)		添加“呼吸道症状明显好转”标记	新型冠状病毒诊疗方案第六版 解除隔离和出院后注意事项 （一）解除隔离和出院标准。 1.体温恢复正常3天以上； 2.呼吸道症状明显好转； 3.肺部影像学显示急性渗出性病变明显改善； 4.连续两次呼吸道标本核酸检测阴性（采样时间至少间隔1天）。 满足以上条件者，可解除隔离出院。
	(肺部影像学显示急性渗出性病变明显改善)		添加“肺部影像学显示急性渗出性病变明显改善"标记	新型冠状病毒诊疗方案第六版 解除隔离和出院后注意事项 （一）解除隔离和出院标准。 1.体温恢复正常3天以上； 2.呼吸道症状明显好转； 3.肺部影像学显示急性渗出性病变明显改善； 4.连续两次呼吸道标本核酸检测阴性（采样时间至少间隔1天）。 满足以上条件者，可解除隔离出院。
	连续两次呼吸道标本核酸检测阴性（采样时间至少间隔1天）)		添加“连续两次呼吸道标本核酸检测阴性"标记	新型冠状病毒诊疗方案第六版 解除隔离和出院后注意事项 （一）解除隔离和出院标准。 1.体温恢复正常3天以上； 2.呼吸道症状明显好转； 3.肺部影像学显示急性渗出性病变明显改善； 4.连续两次呼吸道标本核酸检测阴性（采样时间至少间隔1天）。 满足以上条件者，可解除隔离出院。
	规则51 AND 规则52 AND 规则53 AND 规则54		解除隔离出院	新型冠状病毒诊疗方案第六版 解除隔离和出院后注意事项 （一）解除隔离和出院标准。 1.体温恢复正常3天以上； 2.呼吸道症状明显好转； 3.肺部影像学显示急性渗出性病变明显改善； 4.连续两次呼吸道标本核酸检测阴性（采样时间至少间隔1天）。 满足以上条件者，可解除隔离出院。

## Sheet: 7th Edition of the Guideline
IF (In English)	IF(In Chinese)	THEN (In English)	THEN (In Chinese)	Original Guideline Text
(Travel history or residential history of Wuhan and its surrounding areas or other communities with case reports within 14 days before illness onset) OR (History of contact with the infected people of Severe Acute Respiratory Syndrome Coronavirus 2(a positive result to Nucleic acid detection) within 14 days before illness onset) OR (History of contact with people with fever or respiratory symptom…	((发病前14天内有武汉市及周边地区的旅行史)OR(发病前14天内有武汉市及周边地区的居住史)OR(发病前14天内有病例报告地区的旅行史)OR(发病前14天内有病例报告地区的居住史)) OR (发病前14天内与新型冠状病毒感染者（核酸检测阳性者）有接触史) OR ((发病前14天内曾接触过来自武汉市及周边地区发热患者)OR(发病前14天内曾接触过来自武汉市及周边地区有呼吸道症状的患者)OR(发病前14天内曾接触过来自有病例报告社区的发热患者)OR(发病前14天内曾接触过来自有病例报告社区的有呼吸道症状的患者)) OR (聚集性发病（解释：2周内在小范围如家庭、办公室、学校班级等场所，出现2例及以上发热和/或呼吸道症状的病例）)	Epidemiological history = YES	流行病学史=有	新型冠状病毒诊疗方案第七版 流行病学史 1、发病前14天内有武汉市及周边地区，或其他有病例报告社区的旅行史或居住史； 2、发病前14天内曾接触过来自武汉市及周边地区，或来自有病例报告社区的发热或有呼吸道症状的患者； 3、发病前14天内与新型冠状病毒感染者（核酸检测阳性者）有接触史； 4、聚集性发病 疑似病例诊断 结合下述流行病学史和临床表现综合分析：有流行病学史中的任何一条，且符合临床表现中的任意2条。无明确流行病学史的，符合临床表现中的3条。
!(Travel history or residential history of Wuhan and its surrounding areas or other communities with case reports within 14 days before illness onset) OR (History of contact with the infected people of Severe Acute Respiratory Syndrome Coronavirus 2(a positive result of Nucleic acid detection) within 14 days before illness onset) OR (History of contact with people with fever or respiratory sympto…	!( ((发病前14天内有武汉市及周边地区的旅行史)OR(发病前14天内有武汉市及周边地区的居住史)OR(发病前14天内有病例报告地区的旅行史)OR(发病前14天内有病例报告地区的居住史)) OR (发病前14天内与新型冠状病毒感染者（核酸检测阳性者）有接触史) OR ((发病前14天内曾接触过来自武汉市及周边地区发热患者)OR(发病前14天内曾接触过来自武汉市及周边地区有呼吸道症状的患者)OR(发病前14天内曾接触过来自有病例报告社区的发热患者)OR(发病前14天内曾接触过来自有病例报告社区的有呼吸道症状的患者)) OR (聚集性发病) )	Epidemiological history = UNCLEAR	流行病学史=不明确	新型冠状病毒诊疗方案第七版 流行病学史 1、发病前14天内有武汉市及周边地区，或其他有病例报告社区的旅行史或居住史； 2、发病前14天内曾接触过来自武汉市及周边地区，或来自有病例报告社区的发热或有呼吸道症状的患者； 3、发病前14天内与新型冠状病毒感染者（核酸检测阳性者）有接触史； 4、聚集性发病 疑似病例诊断 结合下述流行病学史和临床表现综合分析：有流行病学史中的任何一条，且符合临床表现中的任意2条。无明确流行病学史的，符合临床表现中的3条。
body_temperature>38	体温>38	Fever Add "Fever" Mark	发热 添加“发热”标记	新型冠状病毒诊疗方案第七版 疑似病例诊断 结合下述流行病学史和临床表现综合分析：有流行病学史中的任何一条，且符合临床表现中的任意2条。无明确流行病学史的，符合临床表现中的3条。 临床表现 1、发热/或呼吸道症状；2、具有上述肺炎影像学特征；3、发病早期白细胞总数正常或降低，或淋巴细胞计数减少。
Respiratory symptoms	有呼吸道症状	Add "Respiratory symptoms" Mark	添加“有呼吸道症状”标记	新型冠状病毒诊疗方案第七版 疑似病例诊断 结合下述流行病学史和临床表现综合分析：有流行病学史中的任何一条，且符合临床表现中的任意2条。无明确流行病学史的，符合临床表现中的3条。 临床表现 1、发热/或呼吸道症状；2、具有上述肺炎影像学特征；3、发病早期白细胞总数正常或降低，或淋巴细胞计数减少。
With the imaging findings of coronavirus disease 2019(COVID-19)	具有上述肺炎影像学特征	Add "With the imaging findings of coronavirus disease 2019(COVID-19)" Mark	添加“具有上述肺炎影像学特征”标记	新型冠状病毒诊疗方案第七版 疑似病例诊断 结合下述流行病学史和临床表现综合分析：有流行病学史中的任何一条，且符合临床表现中的任意2条。无明确流行病学史的，符合临床表现中的3条。 临床表现 1、发热/或呼吸道症状；2、具有上述肺炎影像学特征；3、发病早期白细胞总数正常或降低，或淋巴细胞计数减少。
White cell count(WBC)<4 OR White cell count(WBC)>6	白细胞计数<3.8 OR 11<白细胞计数	( low white-cell count) OR (high white-cell count)	白细胞计数降低 OR 白细胞计数升高	新型冠状病毒诊疗方案第七版 疑似病例诊断 结合下述流行病学史和临床表现综合分析：有流行病学史中的任何一条，且符合临床表现中的任意2条。无明确流行病学史的，符合临床表现中的3条。 临床表现 1、发热/或呼吸道症状；2、具有上述肺炎影像学特征；3、发病早期白细胞总数正常或降低，或淋巴细胞计数减少。
Lymphocyte count(LY)<0.2	淋巴细胞计数<3.9	low lymphocyte count	淋巴细胞计数正常或降低	新型冠状病毒诊疗方案第七版 疑似病例诊断 结合下述流行病学史和临床表现综合分析：有流行病学史中的任何一条，且符合临床表现中的任意2条。无明确流行病学史的，符合临床表现中的3条。 临床表现 1、发热/或呼吸道症状；2、具有上述肺炎影像学特征；3、发病早期白细胞总数正常或降低，或淋巴细胞计数减少。
( Rule3 AND ( (Rule4) OR (Rule5) ) AND (Rule6) AND ( (Rule7) AND (Rule8) ) ) OR ( Rule2 AND ( ( ( (Rule4) OR (Rule5) ) AND (Rule6) ) OR ( ( (Rule4) OR (Rule5) ) AND ( (Rule7)AND (Rule8) ) ) ) OR ( ( (Rule7) AND (Rule8) ) AND (Rule6) ) ) )	（规则3 流行病学史不明确 AND （（规则4 发热）OR（规则5 有呼吸道症状）） AND （规则6有新冠影像学特征） AND （（规则7白细胞正常或降低）AND（规则8淋巴细胞正常或降低））） OR （规则2 有明确流行病学史 AND （ （（（规则4发热）OR（规则5有呼吸道症状））AND（规则6有新冠影像学特征）） OR （（（规则4发热）OR（规则5有呼吸道症状））AND（（规则7白细胞正常或降低）AND（规则8淋巴细胞正常或降低）））） OR （（（规则7白细胞正常或降低）AND（规则8淋巴细胞正常或降低9））AND（规则6有新冠影像学特征）） ） ）	Suspected Add "Suspected" Mark	疑似 添加“疑似”标记	新型冠状病毒诊疗方案第七版 疑似病例诊断 结合下述流行病学史和临床表现综合分析：有流行病学史中的任何一条，且符合临床表现中的任意2条。无明确流行病学史的，符合临床表现中的3条。 临床表现 1、发热/或呼吸道症状；2、具有上述肺炎影像学特征；3、发病早期白细胞总数正常或降低，或淋巴细胞计数减少。
the result of real-time reverse-transcriptase–polymerase-chain-reaction (RT-PCR) assay = Positive	实时荧光RT-PCR检测新型冠状病毒核酸 阳性	Add "a positive result to real-time reverse-transcriptase–polymerase-chain-reaction (RT-PCR) assay" Mark	添加“实时荧光RT-PCR检测新型冠状病毒核酸阳性”标记	新型冠状病毒诊疗方案第七版 确诊病例 疑似病例，具备以下病原学证据之一者： 1、实时荧光 RT-PCR 检测新型冠状病毒核酸阳性 2、病毒基因测序，与已知的新型冠状病毒高度同源
the result of high-throughput sequencing = Positive	病毒基因测序匹配新冠病毒 高度同源	Add "a positive result to high-throughput sequencing" Mark	添加“病毒基因测序与新冠病毒高度同源”标记	新型冠状病毒诊疗方案第七版 确诊病例 疑似病例，具备以下病原学证据之一者： 1、实时荧光 RT-PCR 检测新型冠状病毒核酸阳性 2、病毒基因测序，与已知的新型冠状病毒高度同源
(the result of Serum novel coronavirus-specific IgM antibody = positive AND the result of Serum novel coronavirus-specific IgG antibody = positive)OR（the result of Serum novel coronavirus-specific IgG antibody = from negtive to positive）OR（the result of Serum neocoronavirus-specific IgG antibody recovery period is 4 times and more than the acute phase）	（血清新型冠状病毒特异性IgM抗体阳性 AND IgG抗体阳性）OR （血清新型冠状病毒特异性IgG抗体由阴性转阳性）OR （血清新型冠状病毒特异性IgG抗体恢复期较急性期4倍及以上）	the result of Serum novel coronavirus-specific antibody = positive	血清新冠病毒特异性抗体阳性	新型冠状病毒第七版 确诊病例条件之一 血清新型冠状病毒特异性IgM抗体和IgG抗体洋相；血清新型冠状病毒特异性IgG抗体由阴性转为阳性或恢复期较急性期4倍及以上升高。
Rule9 AND (Rule10 OR Rule11 OR Rule12)	规则9 疑似AND（规则10 rRT-PCR阳性 || 规则11 基因检测 || 规则12血清抗体检测·）	Confirmed Add "Confirmed" Mark	确诊 添加“确诊”标记	新型冠状病毒诊疗方案第七版 确诊病例 疑似病例，具备以下病原学证据之一者： 1、实时荧光 RT-PCR 检测新型冠状病毒核酸阳性 2、病毒基因测序，与已知的新型冠状病毒高度同源
(Rule13) AND (Slight clinical symptoms) AND (no imaging findings of coronavirus disease 2019(COVID-19))	(规则13确诊)AND(临床症状轻微)AND(影像学未见肺炎表现)	(Mild) Add "Mild" Mark	轻型 添加“轻型”标记	新型冠状病毒诊疗方案第七版 临床分型 轻型 临床症状轻微，影像学未见肺炎表现
(Rule13) AND ( (Fever) OR (Respiratory symptoms) ) AND (With imaging findings of coronavirus disease 2019(COVID-19))	(规则13确诊)AND((发热)OR(有呼吸道等症状))AND(影像学可见肺炎表现)	(Normal) Add "Normal" Mark	普通型 添加“普通型”标记	新型冠状病毒诊疗方案第七版 临床分型 普通型 具有发热、呼吸道等症状，影像学可见肺炎表现
the frequency of breathing >= 30	呼吸频次>=30	(Breathing rate is too high) Add "Breathing rate is too high" Mark	呼吸频次过高 添加“呼吸频次过高”标记	新型冠状病毒诊疗方案第七版 重型 符合下列任何一条： 1、呼吸窘迫，呼吸频次≥ 30 次/分； 2、静息状态下，指氧饱和度 ≤ 93%； 3、动脉血氧分压（PaO₂）/吸氧浓度（FiO₂）≤ 300 mmHg（1 mmHg = 0.133kPa），高海拔（海拔超过1000米）地区应根据以下公式对PaO2/FiO2进行校正：PaO2/FiO2 × [大气压(mmHg)/760]。 此外，肺部影像学显示24~48小时内病灶明显进展大于50%者，按重型管理。
The saturation of oxygen in the peripheral blood <= 93 Sensor site = finger	指氧饱和度<=93	(The saturation of oxygen in the peripheral blood is too low) Add "The saturation of oxygen in the peripheral blood is too low" Mark	指氧饱和度过低 添加“指氧饱和度过低”标记	新型冠状病毒诊疗方案第七版 重型 符合下列任何一条： 1、呼吸窘迫，呼吸频次≥ 30 次/分； 2、静息状态下，指氧饱和度 ≤ 93%； 3、动脉血氧分压（PaO₂）/吸氧浓度（FiO₂）≤ 300 mmHg（1 mmHg = 0.133kPa），高海拔（海拔超过1000米）地区应根据以下公式对PaO2/FiO2进行校正：PaO2/FiO2 × [大气压(mmHg)/760]。 此外，肺部影像学显示24~48小时内病灶明显进展大于50%者，按重型管理。
PaO2/FiO2 <= 300	PaO2/FiO2<=300	(PaO2/FiO2 is too low) Add "PaO2/FiO2 is too low" Mark	PaO2/FiO2过低 添加“PaO2/FiO2过低”标记	新型冠状病毒诊疗方案第七版 重型 符合下列任何一条： 1、呼吸窘迫，呼吸频次≥ 30 次/分； 2、静息状态下，指氧饱和度 ≤ 93%； 3、动脉血氧分压（PaO₂）/吸氧浓度（FiO₂）≤ 300 mmHg（1 mmHg = 0.133kPa），高海拔（海拔超过1000米）地区应根据以下公式对PaO2/FiO2进行校正：PaO2/FiO2 × [大气压(mmHg)/760]。 此外，肺部影像学显示24~48小时内病灶明显进展大于50%者，按重型管理。
Pulmonary imaging shows that lesions have progressed more than 50% within 24 to 48 hours	肺部影像学显示24~48小时内病灶明显进展大于50%	Add "Pulmonary imaging shows that lesions have progressed more than 50% within 24 to 48 hoursis" Mark	添加“肺部影像学明显进展”标记	新型冠状病毒诊疗方案第七版 重型 符合下列任何一条： 1、呼吸窘迫，呼吸频次≥ 30 次/分； 2、静息状态下，指氧饱和度 ≤ 93%； 3、动脉血氧分压（PaO₂）/吸氧浓度（FiO₂）≤ 300 mmHg（1 mmHg = 0.133kPa），高海拔（海拔超过1000米）地区应根据以下公式对PaO2/FiO2进行校正：PaO2/FiO2 × [大气压(mmHg)/760]。 此外，肺部影像学显示24~48小时内病灶明显进展大于50%者，按重型管理。
(Rule13) AND ( Rule16 OR Rule17 OR Rule18 OR Rule19)AND（Adult age>14）	规则13 确诊AND （ 规则16呼吸频次 OR 规则17指氧饱和度 OR 规则18PaO2/FiO2 OR 规则19肺部病灶进展明显 ）AND （成人>14）	(Severe)	重型	新型冠状病毒诊疗方案第七版 重型 符合下列任何一条： 1、呼吸窘迫，呼吸频次≥ 30 次/分； 2、静息状态下，指氧饱和度 ≤ 93%； 3、动脉血氧分压（PaO₂）/吸氧浓度（FiO₂）≤ 300 mmHg（1 mmHg = 0.133kPa），高海拔（海拔超过1000米）地区应根据以下公式对PaO2/FiO2进行校正：PaO2/FiO2 × [大气压(mmHg)/760]。 此外，肺部影像学显示24~48小时内病灶明显进展大于50%者，按重型管理。 成人重型
RR≥60(<2months) OR RR≥50(2-12months) OR RR≥40(1-5years) OR RR≥30(>5years)	RR≥60(<2月龄) OR RR≥50(2-12月龄) OR RR≥40(1-5岁) OR RR≥30(>5岁)	(Breathing rate is too high) Add "Breathing rate is too high" Mark	呼吸频次过高 添加“呼吸频次过高”标记	新型冠状病毒诊疗方案第七版 1、出现气促（<2月龄，RR>=20次/分；2-12月龄，RR≥50次/分；1-5岁，RR≥40次/分；>5，RR≥30次/分），除外发热和哭闹的影响 2、静息状态下，指氧饱和度≤92% 3、辅助呼吸（呻吟+鼻翼扇动、三凹征），发绀，间歇性呼吸暂停 4、出现嗜睡、惊厥 5、拒食或喂养困难，有脱水症
Rule 13 confirmedAND （ Rule 21 shortness of breath OR SaO2≤92% OR （Assisted breathing AND Cyanosis AND Intermittent apnea）OR （Lethargy OR Convulsions）OR （（Antifeeding OR Feeding difficulties）AND dehydration） ）AND （children 0-18 years old）	规则13 确诊AND （ 规则21 出现气促 OR 指氧饱和度≤92% OR （辅助呼吸 AND 发绀 AND 间歇性呼吸暂停）OR （嗜睡OR惊厥）OR （（拒食OR喂养困难）AND有脱水症） ）AND （儿童 0-14岁）	Severe	重型	新型冠状病毒诊疗方案第七版 医学规定年龄 0-14 1、出现气促（<2月龄，RR>=20次/分；2-12月龄，RR≥50次/分；1-5岁，RR≥40次/分；>5，RR≥30次/分），除外发热和哭闹的影响 2、静息状态下，指氧饱和度≤92% 3、辅助呼吸（呻吟+鼻翼扇动、三凹征），发绀，间歇性呼吸暂停 4、出现嗜睡、惊厥 5、拒食或喂养困难，有脱水症
(Rule13) AND ( (Respiratory Insufficiency) OR (Shock) OR (Multiple organ failure) )	(规则13)AND((出现呼吸衰竭)OR(出现休克)OR(合并其他器官功能衰竭))	Critical)	危重型	新型冠状病毒诊疗方案第七版 危重型 符合以下情况之一者： 1、出现呼吸衰竭，且需要机械通气； 2、出现休克； 3、合并其他器官功能衰竭需 ICU 监护治疗。
(Rule15 Normal OR Rule14 Mild )AND（Adult age>14）AND （ （Progressive decline in peripheral lymphocytes）OR （Progressive increase in peripheral blood inflammatory factor IL-6 OR Progressive increase in C-reactive protein）OR（Progressive elevation of lactic acid）OR（Intrapulmonary disease progresses rapidly in the short term） ）	(规则15普通型 OR 规则14轻型)AND（成人>18）AND （ （外周淋巴细胞进行性下降）AND（外周血炎症因子IL-6 OR C反应蛋白进行性上升）AND（乳酸进行性升高）AND（肺内病变在短期内迅速进展） ）	Adult severe and critical clinical warning	成人重型、危重型临床预警	新型冠状病毒诊疗方案第七版 重型、危重型临床预警指标 成人 1、外周血淋巴细胞进行性下降 2、外周血炎症因子如IL-6、C反应蛋白进行性上升 3、乳酸进行性升高 4、肺内病变在短期内迅速进展
（Children under 3 months）AND（ Congenital heart disease OR Bronchial dysplasia OR Respiratory malformation OR Abnormal hemoglobin OR Severe malnutrition OR immune deficiency OR Immunocompromised（Long-term use of immunosuppressants） ）	（3月龄以下儿童）AND（ 先天性心脏病OR支气管发育不良OR呼吸道畸形OR异常血红蛋白OR重度营养不良OR有免疫缺陷OR免疫低下（长期使用免疫抑制剂） ）	3-month-old infants have underlying disease or immune problems	3月龄婴儿有基础疾病或免疫问题	新型冠状病毒诊疗方案第七版 重型、危重型临床预警指标 儿童 1、呼吸频率增快 2、精神反应差、嗜睡 3、乳酸进行性升高 4、影像学显示双侧或多肺叶浸润、胸腔积液或短期内病变快速进展 5、3月龄以下的婴儿或有基础疾病（先天性心脏病、支气管肺发育不良、呼吸道畸形、异常血红蛋白、重度营养不良等），有免疫缺陷或低下（长期使用免疫抑制剂）
(Rule15 Normal OR Rule14 Mild )AND（children<14）AND （ （Increased breathing rate）OR （Poor mental response OR Lethargy）OR（Progressive elevation of lactic acid）OR（Imaging shows bilateral lung lobe infiltration OR pleural effusion OR rapid disease progression in the short term）OR（Imaging shows multiple lung lobe infiltration OR Pleural effusion OR Rapid disease progression in the short term）OR（Rule25 …	(规则15普通型 OR 规则14轻型)AND（儿童）AND （ （呼吸频率增快）AND （精神反应差 OR 嗜睡）AND（乳酸进行性上升）AND（影像学显示双侧或多肺叶浸润OR胸腔积液OR短期内病变快速进展）AND（Rule25 3月龄婴儿有基础疾病或免疫问题） ）	Children's severe and critical clinical warning	儿童重型、危重型临床预警	新型冠状病毒诊疗方案第七版 重型、危重型临床预警指标 儿童 1、呼吸频率增快 2、精神反应差、嗜睡 3、乳酸进行性升高 4、影像学显示双侧或多肺叶浸润、胸腔积液或短期内病变快速进展 5、3月龄以下的婴儿或有基础疾病（先天性心脏病、支气管肺发育不良、呼吸道畸形、异常血红蛋白、重度营养不良等），有免疫缺陷或低下（长期使用免疫抑制剂）
TRUE	TRUE	activate the rules of "Treatment-place"	梳理诊断分型，激活“治疗-场所”规则部分
TRUE	TRUE	if(Suspected){ Single isolation room }else if(Confirmed){Multi person isolation room }else if(Confirmed AND Critical){ ICU } active the rules of "Treatment-Western medicine"	if(疑似){ 单人单间隔离室 }else if(确诊){ 多人隔离室 }else if(确诊 AND 危重型){ ICU } 激活“治疗-西医”规则部分	新型冠状病毒诊疗方案第七版 根据病情确定治疗场所 1、疑似及确诊病例应在具备有效隔离条件和防护条件的定点医院隔离治疗，疑似病例应单人单间隔离治疗，确诊病例可多人收治在同一病室 2、危重型病例应尽早收入ICU治疗
Rule14(Mild) OR Rule15(Normal) OR Rule20(Severe) OR Rule21(Critical) OR Rule13(Confirmed)	规则14（轻型） || 规则15（普通型） || 规则20（重型） || 规则21（危重型） || 规则13（确诊）	Order1(Rest on bed,enhance supportive treatment); Order2(Guaranteed sufficient heat); Order3(Pay attention to water-electrolyte balance); Order4(Maintain the stability of internal environment); Order5(Monitor vital signs and Blood Oxygen Saturation); Order6(Monitor blood routine based on patient's condition); Order7(Monitor urine routine based on patient's condition); Order8(Monitor CRP based on …	Order1(卧床休息卧床休息，加强支持治疗)； Order2(保证充分热量)； Order3(注意水、电解质平衡)； Order4(维持内环境稳定)； Order5(密切监测生命体征、指氧饱和度等)。 Order6(根据病情监测血常规) Order7(根据病情监测尿常规) Order8(根据病情监测CRP) Order9(根据病情监测生化指标) Order10(根据病情监测凝血功能) Order11(根据病情监测动脉血气分析) Order12(根据病情监测胸部影像学) Order13(根据病情监测细胞因子检测) Order14(及时给予有效氧疗措施，包括鼻导管、面罩给氧和经鼻高流量氧疗、氢氧混合吸入气治疗) Order15(抗病毒治疗，α-干扰素联合利巴韦林)	新型冠状病毒诊疗方案第七版 一般治疗 1.卧床休息，加强支持治疗，保证充分热量；注意水、电解质平衡，维持内环境稳定；密切监测生命体征、指氧饱和度等。 2.根据病情监测血常规、尿常规、CRP、生化指标（肝酶、心肌酶、肾功能等）、凝血功能、动脉血气分析、胸部影像学等。有条件者可行细胞因子检测。 3.及时给予有效氧疗措施，包括鼻导管、面罩给氧和经鼻高流量氧疗。 4.抗病毒治疗：可试用α-干扰素（成人每次500万U或相当剂量，加入灭菌注射用水2mL，每日2次雾化吸入）、洛匹那韦/利托那韦（成人200mg/50mg/粒，每次2粒，每日2次，疗程不超过10天）、利巴韦林（建议与干扰素或洛匹那韦/利托那韦联合应用，成人500mg/次，每日2至3次静脉输注，疗程不超过10天）、磷酸氯喳（成人500mg，每日2次，疗程不超过10天）、阿比多尔（成人200mg，每日3次，疗程不超过10天）。要注意洛匹那韦/…
Order15(alpha-interferon) AND Order(Ribavirin) AND (Condition does not ease)	Order15(α-干扰素) AND Order(利巴韦林)AND(病情未缓解)	Order1(Lopinavir) AND Order2(Ribavirin)	Order1(洛匹那韦) AND Order(利巴韦林)	新型冠状病毒诊疗方案第七版 抗病毒治疗：可试用α-干扰素（成人每次500万U或相当剂量，加入灭菌注射用水2mL，每日2次雾化吸入）、洛匹那韦/利托那韦（成人200mg/50mg/粒，每次2粒，每日2次，疗程不超过10天）、利巴韦林（建议与干扰素或洛匹那韦/利托那韦联合应用，成人500mg/次，每日2至3次静脉输注，疗程不超过10天）、磷酸氯喳（成人500mg，每日2次，疗程不超过10天）、阿比多尔（成人200mg，每日3次，疗程不超过10天）。要注意洛匹那韦/利托那韦相关腹泻、恶心、呕吐、肝功能损害等不良反应，同时要注意和其他药物的相互作用。在临床应用中进一步评价目前所试用药物的疗效。不建议同时应用3种及以上抗病毒药物，出现不可耐受的毒副作用时应停止使用相关药物
Order15(Lopinavir) AND Order(Ribavirin) AND (Condition does not ease)	Order15(洛匹那韦) AND Order(利巴韦林)AND(病情未缓解)	Order1(Lopinavir) AND Order2(Ritonavir)	Order1(洛匹那韦) AND Order(利托那韦)	新型冠状病毒诊疗方案第七版 抗病毒治疗：可试用α-干扰素（成人每次500万U或相当剂量，加入灭菌注射用水2mL，每日2次雾化吸入）、洛匹那韦/利托那韦（成人200mg/50mg/粒，每次2粒，每日2次，疗程不超过10天）、利巴韦林（建议与干扰素或洛匹那韦/利托那韦联合应用，成人500mg/次，每日2至3次静脉输注，疗程不超过10天）、磷酸氯喳（成人500mg，每日2次，疗程不超过10天）、阿比多尔（成人200mg，每日3次，疗程不超过10天）。要注意洛匹那韦/利托那韦相关腹泻、恶心、呕吐、肝功能损害等不良反应，同时要注意和其他药物的相互作用。在临床应用中进一步评价目前所试用药物的疗效。不建议同时应用3种及以上抗病毒药物，出现不可耐受的毒副作用时应停止使用相关药物
Order15(Lopinavir) AND Order(Ribavirin) AND ( (Patient's condition does not relieve) OR (Medication related adverse reactions))	Order15(洛匹那韦) AND Order(利巴韦林)AND((病情未缓解)OR(药物不良反应、相互作用))	Order1(Chloroquine phosphate) AND Order2(Arbidol)	Order1(磷酸氯喳) OR Order(阿比多尔)	新型冠状病毒诊疗方案第七版 抗病毒治疗：可试用α-干扰素（成人每次500万U或相当剂量，加入灭菌注射用水2mL，每日2次雾化吸入）、洛匹那韦/利托那韦（成人200mg/50mg/粒，每次2粒，每日2次，疗程不超过10天）、利巴韦林（建议与干扰素或洛匹那韦/利托那韦联合应用，成人500mg/次，每日2至3次静脉输注，疗程不超过10天）、磷酸氯喳（成人500mg，每日2次，疗程不超过10天）、阿比多尔（成人200mg，每日3次，疗程不超过10天）。要注意洛匹那韦/利托那韦相关腹泻、恶心、呕吐、肝功能损害等不良反应，同时要注意和其他药物的相互作用。在临床应用中进一步评价目前所试用药物的疗效。不建议同时应用3种及以上抗病毒药物，出现不可耐受的毒副作用时应停止使用相关药物
Order15(Ritonavir) AND Order(Ribavirin) AND ( (Condition does not ease) OR (Medication related adverse reactions))	Order15(利托那韦) AND Order(利巴韦林)AND((病情未缓解)OR(药物不良反应、相互作用))	Order1(Chloroquine phosphate) AND Order2(Arbidol)	Order1(磷酸氯喳) OR Order(阿比多尔)	新型冠状病毒诊疗方案第七版 抗病毒治疗：可试用α-干扰素（成人每次500万U或相当剂量，加入灭菌注射用水2mL，每日2次雾化吸入）、洛匹那韦/利托那韦（成人200mg/50mg/粒，每次2粒，每日2次，疗程不超过10天）、利巴韦林（建议与干扰素或洛匹那韦/利托那韦联合应用，成人500mg/次，每日2至3次静脉输注，疗程不超过10天）、磷酸氯喳（成人500mg，每日2次，疗程不超过10天）、阿比多尔（成人200mg，每日3次，疗程不超过10天）。要注意洛匹那韦/利托那韦相关腹泻、恶心、呕吐、肝功能损害等不良反应，同时要注意和其他药物的相互作用。在临床应用中进一步评价目前所试用药物的疗效。不建议同时应用3种及以上抗病毒药物，出现不可耐受的毒副作用时应停止使用相关药物
Rule20 = Severe	（规则20/22=重型）	Order(nasal catheter for oxygen or Mask for oxygen) Order(Assess if respiratory distress and / or hypoxemia is resolved)	Order(鼻导管或面罩吸氧) Order(及时评估呼吸窘迫和（或）低氧血症是否缓解)	新型冠状病毒诊疗方案第七版 重型、危重型病例的治疗。 1.治疗原则：在对症治疗的基础上，积极防治并发症，治疗基础疾病，预防继发感染，及时进行器官功能支持。 2.呼吸支持： （1）氧疗：重型患者应当接受鼻导管或面罩吸氧，并及时评估呼吸窘迫和（或）低氧血症是否缓解。 （2）高流量鼻导管氧疗或无创机械通气：当患者接受标准氧疗后呼吸窘迫和（或）低氧血症无法缓解时，可考虑使用高流量鼻导管氧疗或无创通气。若短时间（1-2小时）内病情无改善甚至恶化，应当及时进行气管插管和有创机械通气。 ⑶有创机械通气：采用肺保护性通气策略，即小潮气量（4-8mL/kg理想体重）和低吸气压力（平台压＜30cmH20）进行机械通气，以减少呼吸机相关肺损伤。较多患者存在人机不同步，应当及时使用镇静以及肌松剂。 （4）挽救治疗：对于严重ARDS患者，建议进行肺复张。在人力资源充足的情况下，每天应当进行12小时以上的俯卧位通气…
( Order(nasal catheter for oxygen)OR Order(Face-masked Oxygen Supply) ) AND ( (Respiratory Distress doesn't relieve) OR (Hypoxemia doesn't relieve) ) AND ( (Rule20 = Severe) OR (Rule21 = Critical) )	(Order(鼻导管)OR Order(面罩吸氧))AND((及时评估呼吸窘迫未缓解)OR(低氧血症未缓解))AND（（规则20/22 分型=重型）OR（规则23 分型=危重型））	Order(High-flow nasal cannula (HFNC) oxygen therapy or Non-invasive mechanical ventilation)	Order(高流量鼻导管氧疗或无创机械通气)	新型冠状病毒诊疗方案第七版 重型、危重型病例的治疗。 1.治疗原则：在对症治疗的基础上，积极防治并发症，治疗基础疾病，预防继发感染，及时进行器官功能支持。 2.呼吸支持： （1）氧疗：重型患者应当接受鼻导管或面罩吸氧，并及时评估呼吸窘迫和（或）低氧血症是否缓解。 （2）高流量鼻导管氧疗或无创机械通气：当患者接受标准氧疗后呼吸窘迫和（或）低氧血症无法缓解时，可考虑使用高流量鼻导管氧疗或无创通气。若短时间（1-2小时）内病情无改善甚至恶化，应当及时进行气管插管和有创机械通气。 ⑶有创机械通气：采用肺保护性通气策略，即小潮气量（4-8mL/kg理想体重）和低吸气压力（平台压＜30cmH20）进行机械通气，以减少呼吸机相关肺损伤。较多患者存在人机不同步，应当及时使用镇静以及肌松剂。 （4）挽救治疗：对于严重ARDS患者，建议进行肺复张。在人力资源充足的情况下，每天应当进行12小时以上的俯卧位通气…
( Order(High-flow nasal cannula (HFNC) oxygen therapy ) OR (Non-invasive mechanical ventilation) ) AND ( (Respiratory distress does not ease or worsens within a short time (1-2 hours)) OR (Hypoxemia does not ease or worsens within a short time (1-2 hours) ) AND ( (Rule20 = Severe) OR (Rule21 = Critical) )	(Order(高流量鼻导管氧疗)OR Order(无创机械通气)) AND ((短时间（1-2小时）内呼吸窘迫未缓解甚至恶化)OR(短时间（1-2小时）内低氧血症未缓解甚至恶化))AND（（规则20/22分型=重型）OR（规则23 分型=危重型））	Order(Tracheal intubation and Invasive mechanical ventilation) Order(Timely use of sedatives and muscle relaxants)	Order(进行气管插管和有创机械通气) Order(及时使用镇静以及肌松剂)	新型冠状病毒诊疗方案第七版 重型、危重型病例的治疗。 1.治疗原则：在对症治疗的基础上，积极防治并发症，治疗基础疾病，预防继发感染，及时进行器官功能支持。 2.呼吸支持： （1）氧疗：重型患者应当接受鼻导管或面罩吸氧，并及时评估呼吸窘迫和（或）低氧血症是否缓解。 （2）高流量鼻导管氧疗或无创机械通气：当患者接受标准氧疗后呼吸窘迫和（或）低氧血症无法缓解时，可考虑使用高流量鼻导管氧疗或无创通气。若短时间（1-2小时）内病情无改善甚至恶化，应当及时进行气管插管和有创机械通气。 ⑶有创机械通气：采用肺保护性通气策略，即小潮气量（4-8mL/kg理想体重）和低吸气压力（平台压＜30cmH20）进行机械通气，以减少呼吸机相关肺损伤。较多患者存在人机不同步，应当及时使用镇静以及肌松剂。 （4）挽救治疗：对于严重ARDS患者，建议进行肺复张。在人力资源充足的情况下，每天应当进行12小时以上的俯卧位通气…
Order(Tracheal intubation and Invasive mechanical ventilation) AND (Acute Respiratory Distress Syndrome) AND ( (Rule20 = Severe) OR (Rule21 = Critical) )	Order(气管插管和有创机械通气)AND(严重ARDS) AND（（规则20/22 分型=重型）OR（规则23 分型=危重型））	Order(Lung recruitment) Order(Prone position ventilation for more than 12 hours per day)	Order(肺复张) Order(每天应当进行12小时以上的俯卧位通气)	新型冠状病毒诊疗方案第七版 重型、危重型病例的治疗。 1.治疗原则：在对症治疗的基础上，积极防治并发症，治疗基础疾病，预防继发感染，及时进行器官功能支持。 2.呼吸支持： （1）氧疗：重型患者应当接受鼻导管或面罩吸氧，并及时评估呼吸窘迫和（或）低氧血症是否缓解。 （2）高流量鼻导管氧疗或无创机械通气：当患者接受标准氧疗后呼吸窘迫和（或）低氧血症无法缓解时，可考虑使用高流量鼻导管氧疗或无创通气。若短时间（1-2小时）内病情无改善甚至恶化，应当及时进行气管插管和有创机械通气。 ⑶有创机械通气：采用肺保护性通气策略，即小潮气量（4-8mL/kg理想体重）和低吸气压力（平台压＜30cmH20）进行机械通气，以减少呼吸机相关肺损伤。较多患者存在人机不同步，应当及时使用镇静以及肌松剂。 （4）挽救治疗：对于严重ARDS患者，建议进行肺复张。在人力资源充足的情况下，每天应当进行12小时以上的俯卧位通气…
Order(Prone position ventilation) AND Symptom(Poor ventilation in the prone position) AND ( (Rule20= Severe) OR (Rule21 = Critical) )AND（FiO2>90%ANDOxygenation index<80mmHg）AND（Airway plateau pressure≥35cmH2O）	Order(俯卧位通气)ANDSymptom(俯卧位通气效果不佳)AND（（规则20/22 分型=重型）OR（规则23 分型=危重型））AND（FiO2>90%AND氧合指数<80mmHg ）AND（气道平台压≥35cmH2O）	Order(ECMO)	Order(ECMO)	新型冠状病毒诊疗方案第七版 重型、危重型病例的治疗。 1.治疗原则：在对症治疗的基础上，积极防治并发症，治疗基础疾病，预防继发感染，及时进行器官功能支持。 2.呼吸支持： （1）氧疗：重型患者应当接受鼻导管或面罩吸氧，并及时评估呼吸窘迫和（或）低氧血症是否缓解。 （2）高流量鼻导管氧疗或无创机械通气：当患者接受标准氧疗后呼吸窘迫和（或）低氧血症无法缓解时，可考虑使用高流量鼻导管氧疗或无创通气。若短时间（1-2小时）内病情无改善甚至恶化，应当及时进行气管插管和有创机械通气。 ⑶有创机械通气：采用肺保护性通气策略，即小潮气量（4-8mL/kg理想体重）和低吸气压力（平台压＜30cmH20）进行机械通气，以减少呼吸机相关肺损伤。较多患者存在人机不同步，应当及时使用镇静以及肌松剂。 （4）挽救治疗：对于严重ARDS患者，建议进行肺复张。在人力资源充足的情况下，每天应当进行12小时以上的俯卧位通气…
Order(ECMO)ANDControl of underlying diseases AND Cardiopulmonary function shows signs of recovery+C42A39:C41A39:D41A39:D42	Order(ECMO)AND基础疾病得以控制AND心肺功能有恢复迹象	Order(start withdrawal test)	可以开始撤机试验	新型冠状病毒诊疗方案第七版 重型、危重型病例的治疗。 挽救治疗。在基础疾病得以控制，心肺功能有恢复迹象时，可开始撤机试验。
（Rule20/22Severe）ANDRenal failureAND（Hyperkalemia OR Acidosis OR Pulmonary edema OR Overloaded water OR Multiple organ dysfunction）	（规则20/22重型）AND肾功能衰竭AND（高血钾症OR酸中毒OR肺水肿OR水负荷过重OR多器官功能不全）	Order(Continuous renal replacement therapy)	连续性肾替代治疗	新型冠状病毒诊疗方案第七版 重型、危重型病例的治疗。 肾功能衰竭和肾替代治疗：危重症患者的肾功能损伤应积极寻找导致肾功能损伤的原因，如低灌注和药物等因素。对于肾功能衰竭患者的治疗应注意体液平衡、酸碱平衡和电解质平衡，在营养支持方面应注意氮平衡、热量和微量元素等补充。重症患者可选择连续性肾替代治疗。其指征包包括：1、高血钾症；2、酸中毒；3、肺水肿或水负荷过重；4、多器官功能不全时的液体管理。
（（Rule20/22Severe）OR（Rule23 Critical））AND（Cytokine storm）	（（规则20/22重型）OR（规则23危重型））AND（存在细胞因子风暴）	Order(Blood purification treatment)	血液净化治疗	新型冠状病毒诊疗方案第七版 重型、危重型病例的治疗。 血液净化治疗 血液净化系统包括血浆置换、吸附、灌流、血液/血浆滤过等，能消除炎症因子，阻断“细胞因子风暴”，从而减轻炎症反应对机体的损伤，可用于重型、危重型患者细胞因子风暴早中期的救治。
（Extensive lung disease）AND（Rule20/22Severe）AND（increased IL-6 levels of Laboratory testing）	（双肺广泛病变者）AND（规则20/22重型）AND（实验室检测IL-6水平生升高）	Order(Tocilizumab treatment)	托珠单抗治疗	新型冠状病毒诊疗方案第七版 重型、危重型的治疗 免疫治疗 对于双肺广泛病变者及重型患者，且实验室检测IL-6水平升高者，可试用托珠单抗治疗。
(Rule20 = Severe) OR (Rule21 = Critical)	（（规则20/22 分型=重型）OR（规则23 分型=危重型））	Order(Vasoactive drugs) Order(Hemodynamic monitoring if necessary)	Order(血管活性药物) Order(必要时进行有创或无创血液动力学监测)	新型冠状病毒诊疗方案第七版 重型、危重型病例的治疗。 1.治疗原则：在对症治疗的基础上，积极防治并发症，治疗基础疾病，预防继发感染，及时进行器官功能支持。 2.呼吸支持： （1）氧疗：重型患者应当接受鼻导管或面罩吸氧，并及时评估呼吸窘迫和（或）低氧血症是否缓解。 （2）高流量鼻导管氧疗或无创机械通气：当患者接受标准氧疗后呼吸窘迫和（或）低氧血症无法缓解时，可考虑使用高流量鼻导管氧疗或无创通气。若短时间（1-2小时）内病情无改善甚至恶化，应当及时进行气管插管和有创机械通气。 ⑶有创机械通气：采用肺保护性通气策略，即小潮气量（4-8mL/kg理想体重）和低吸气压力（平台压＜30cmH20）进行机械通气，以减少呼吸机相关肺损伤。较多患者存在人机不同步，应当及时使用镇静以及肌松剂。 （4）挽救治疗：对于严重ARDS患者，建议进行肺复张。在人力资源充足的情况下，每天应当进行12小时以上的俯卧位通气…
(Symptom(The patient's condition deteriorates rapidly) ) AND ( (Rule20 = Severe) OR (Rule21 = Critical) )	Symptom(病情进展较快)AND(（规则20/22 分型=重型）OR（规则23分型=危重型）)	Order(Convalescent plasma treatment)	Order(康复者血浆治疗)	新型冠状病毒诊疗方案第七版 重型、危重型病例的治疗。 1.治疗原则：在对症治疗的基础上，积极防治并发症，治疗基础疾病，预防继发感染，及时进行器官功能支持。 2.呼吸支持： （1）氧疗：重型患者应当接受鼻导管或面罩吸氧，并及时评估呼吸窘迫和（或）低氧血症是否缓解。 （2）高流量鼻导管氧疗或无创机械通气：当患者接受标准氧疗后呼吸窘迫和（或）低氧血症无法缓解时，可考虑使用高流量鼻导管氧疗或无创通气。若短时间（1-2小时）内病情无改善甚至恶化，应当及时进行气管插管和有创机械通气。 ⑶有创机械通气：采用肺保护性通气策略，即小潮气量（4-8mL/kg理想体重）和低吸气压力（平台压＜30cmH20）进行机械通气，以减少呼吸机相关肺损伤。较多患者存在人机不同步，应当及时使用镇静以及肌松剂。 （4）挽救治疗：对于严重ARDS患者，建议进行肺复张。在人力资源充足的情况下，每天应当进行12小时以上的俯卧位通气…
Symptom(Progressive deterioration of oxygenation index) AND Symptom(The condition of imaging degenerates rapidly) AND Symptom(Excessive activation of body inflammatory response) AND ( (Rule20 = Severe) OR (Rule21 = Critical) )	Symptom(氧合指标进行性恶化)AND Symptom(影像学进展迅速)AND Symptom(机体炎症反应过度激活状态) AND （规则20/22 分型=重型）OR（规则23 分型=危重型）	Order(Use of glucocorticoids for a short period of time (3 to 5 days), as appropriate) Order(Xuebijing can be administered intravenously 100mL / times twice daily) Order(Intestinal microecological regulators can be used)	Order(酌情短期内（3〜5日）使用糖皮质激素) Order(可静脉给予血必净100mL/次，每日2次治疗) Order(可使用肠道微生态调节剂)	新型冠状病毒诊疗方案第七版 重型、危重型病例的治疗。 1.治疗原则：在对症治疗的基础上，积极防治并发症，治疗基础疾病，预防继发感染，及时进行器官功能支持。 2.呼吸支持： （1）氧疗：重型患者应当接受鼻导管或面罩吸氧，并及时评估呼吸窘迫和（或）低氧血症是否缓解。 （2）高流量鼻导管氧疗或无创机械通气：当患者接受标准氧疗后呼吸窘迫和（或）低氧血症无法缓解时，可考虑使用高流量鼻导管氧疗或无创通气。若短时间（1-2小时）内病情无改善甚至恶化，应当及时进行气管插管和有创机械通气。 ⑶有创机械通气：采用肺保护性通气策略，即小潮气量（4-8mL/kg理想体重）和低吸气压力（平台压＜30cmH20）进行机械通气，以减少呼吸机相关肺损伤。较多患者存在人机不同步，应当及时使用镇静以及肌松剂。 （4）挽救治疗：对于严重ARDS患者，建议进行肺复张。在人力资源充足的情况下，每天应当进行12小时以上的俯卧位通气…
（Severe-children OR critical ）AND children	（儿童重型OR危重型）AND儿童	Order(Intravenous infusion of gamma globulin)	酌情静脉滴注丙种球蛋白	新型冠状病毒诊疗方案第七版 重型、危重型病例的治疗。 其他治疗措施 儿童重型、危重型病例可酌情考虑基于静脉滴注病种球蛋白。
Pregnancy AND（Rule20/22 Severe OR rule23critical）	妊娠AND（规则20/22重型OR规则23危重型）	Order（Active termination of pregnancy, C-section is preferred）	Order（积极终止妊娠，剖腹产为首选）	新型冠状病毒诊疗方案第七版 重型、危重型病例的治疗。 其他治疗措施 患有重型或危重型新型冠状病毒肺炎的孕妇应积极终止妊娠，剖腹产为首选。
Symptom(High inflammatory response) AND ( ( Rule20 = Severe) OR (Rule21 = Critical) )	Symptom(高炎症反应) AND （规则20/22 分型=重型）OR（规则23 分型=危重型）	Order(Consider using extracorporeal blood purification techniques such as plasma exchange, adsorption, perfusion, blood / plasma filtration)	Order(考虑使用血浆置换、吸附、灌流、血液/血浆滤过等体外血液净化技术)	新型冠状病毒诊疗方案第七版 重型、危重型病例的治疗。 1.治疗原则：在对症治疗的基础上，积极防治并发症，治疗基础疾病，预防继发感染，及时进行器官功能支持。 2.呼吸支持： （1）氧疗：重型患者应当接受鼻导管或面罩吸氧，并及时评估呼吸窘迫和（或）低氧血症是否缓解。 （2）高流量鼻导管氧疗或无创机械通气：当患者接受标准氧疗后呼吸窘迫和（或）低氧血症无法缓解时，可考虑使用高流量鼻导管氧疗或无创通气。若短时间（1-2小时）内病情无改善甚至恶化，应当及时进行气管插管和有创机械通气。 ⑶有创机械通气：采用肺保护性通气策略，即小潮气量（4-8mL/kg理想体重）和低吸气压力（平台压＜30cmH20）进行机械通气，以减少呼吸机相关肺损伤。较多患者存在人机不同步，应当及时使用镇静以及肌松剂。 （4）挽救治疗：对于严重ARDS患者，建议进行肺复张。在人力资源充足的情况下，每天应当进行12小时以上的俯卧位通气…
Symptom(anxiety) AND Symptom(fear) AND ( (Rule20 = Severe) OR (Rule21 = Critical) )	Symptom(焦虑) AND Symptom(恐惧)AND （规则20/22 分型=重型）OR（规则23 分型=危重型）	Order(enhance psychological counseling)	Order(加强心理疏导)	新型冠状病毒诊疗方案第七版 重型、危重型病例的治疗。 1.治疗原则：在对症治疗的基础上，积极防治并发症，治疗基础疾病，预防继发感染，及时进行器官功能支持。 2.呼吸支持： （1）氧疗：重型患者应当接受鼻导管或面罩吸氧，并及时评估呼吸窘迫和（或）低氧血症是否缓解。 （2）高流量鼻导管氧疗或无创机械通气：当患者接受标准氧疗后呼吸窘迫和（或）低氧血症无法缓解时，可考虑使用高流量鼻导管氧疗或无创通气。若短时间（1-2小时）内病情无改善甚至恶化，应当及时进行气管插管和有创机械通气。 ⑶有创机械通气：采用肺保护性通气策略，即小潮气量（4-8mL/kg理想体重）和低吸气压力（平台压＜30cmH20）进行机械通气，以减少呼吸机相关肺损伤。较多患者存在人机不同步，应当及时使用镇静以及肌松剂。 （4）挽救治疗：对于严重ARDS患者，建议进行肺复张。在人力资源充足的情况下，每天应当进行12小时以上的俯卧位通气…
	(患者处于医学观察期（诊断）)AND(乏力-症状)AND(胃不适)		推荐中成药：藿香正气胶囊（丸、水、口服液）	新型冠状病毒诊疗方案第七版 中医治疗 医学观察期 临床表现1:乏力伴胃肠不适 推荐中成药：藿香正气胶囊（丸、水、口服液）
	(患者处于医学观察期)AND(乏力)AND(发热-症状)		推荐中成药：金花清感颗粒、连花清瘟胶囊（颗粒）、疏风解毒胶囊（颗粒）	新型冠状病毒诊疗方案第七版 中医治疗 医学观察期 临床表现2:乏力伴发热 推荐中成药：金花清感颗粒、连花清瘟胶囊（颗粒）、疏风解毒胶囊（颗粒）
	((规则14 轻型)OR(规则15 普通型)OR(规则20/22 重型)OR(规则23 适合的危重型患者))		基础方剂：麻黄9g、炙甘草6g、杏仁9g、生石膏15〜30g（先煎）、桂枝9g、泽泻9g、猪苓9g、白术9g、茯苓15g、柴胡16g、黄芩6g、姜半夏9g、生姜9g、紫苑9g、冬花9g、射干9g、细辛6g、山药12g、枳实6g、陈皮6g、着香9g。 服法：传统中药饮片，水煎服。每天一付，早晚两次（饭后四十分钟），温服，三付一个疗程。 如有条件，每次服完药可加服大米汤半碗，舌干津液亏虚者可多服至一碗。（注：如患者不发热则生石膏的用量要小，发热或壮热可加大生石膏用量）。若症状好转而未痊愈则服用第二个疗程，若患者有特殊情况或其他基础病，第二疗程可以根据实际情况修改处方，症状消失则停药。	新型冠状病毒诊疗方案第七版 中医治疗 临床治疗期 清肺排毒汤 适用范围：适用于轻型、普通型、重型患者，在危重型患者救治中可结合患者实际情况合理使用。 基础方剂：麻黄9g、炙甘草6g、杏仁9g、生石膏15〜30g（先煎）、桂枝9g、泽泻9g、猪苓9g、白术9g、茯苓15g、柴胡16g、黄芩6g、姜半夏9g、生姜9g、紫苑9g、冬花9g、射干9g、细辛6g、山药12g、枳实6g、陈皮6g、着香9g。 服法：传统中药饮片，水煎服。每天一付，早晚两次（饭后四十分钟），温服，三付一个疗程。 如有条件，每次服完药可加服大米汤半碗，舌干津液亏虚者可多服至一碗。（注：如患者不发热则生石膏的用量要小，发热或壮热可加大生石膏用量）。若症状好转而未痊愈则服用第二个疗程，若患者有特殊情况或其他基础病，第二疗程可以根据实际情况修改处方，症状消失则停药。 处方来源：国家卫生健康委办公厅国家中医药管理局办公室《关于推…
	(规则14 轻型)AND 发热 AND 乏力 AND 周身酸痛 AND 咳嗽 AND 咯痰 AND 胸紧憋气 AND 纳呆 AND 恶心 AND 呕吐 AND 大便粘腻不爽 AND 舌质淡胖齿痕或淡红 AND 苔白厚腐腻或白腻 AND (脉濡OR脉滑)		推荐处方：生麻黄6g、生石膏15g、杏仁9g、羌活15g、葶苈子15g、贯众9g、地龙15g、徐长卿15g、藿香15g、佩兰9g、苍术15g、云苓45g、生白术30g、焦三仙各9g、厚朴15g、焦槟榔9g、煨草果9g、生姜15g。 服法：每日1剂，水煎600mL，分3次服用，早中晩各1次，饭前服用。	新型冠状病毒诊疗方案第七版 中医治疗 临床治疗期 轻型 (1)寒湿郁肺证 临床表现：发热，乏力，周身酸痛，咳嗽，咯痰，胸紧憋气，纳呆，恶心，呕吐，大便粘腻不爽。舌质淡胖齿痕或淡红，苔白厚腐腻或白腻，脉濡或滑。 推荐处方：生麻黄6g、生石膏15g、杏仁9g、羌活15g、葶苈子15g、贯众9g、地龙15g、徐长卿15g、藿香15g、佩兰9g、苍术15g、云苓45g、生白术30g、焦三仙各9g、厚朴15g、焦槟榔9g、煨草果9g、生姜15g。 服法：每日1剂，水煎600mL，分3次服用，早中晩各1次，饭前服用。
	(规则14 轻型)AND （低热OR不发热）AND 微恶寒AND乏力AND头身困重AND肌肉酸痛AND干咳痰少AND咽痛AND（口干不欲多饮OR伴有胸闷脘痞）AND（无汗OR汗出不畅OR见呕恶纳呆）AND（便溏OR大便粘滞不爽）AND舌淡红AND（苔白厚腻OR薄黄）AND（脉滑数OR脉濡）。		推荐处方：槟榔10g、草果10g、厚朴10g、知母log、黄苓10g、柴胡10g、赤芍10g、连翘15g、青蒿10g(后下)、苍术10g、大青叶10g、生甘草5g。 服法：每日1剂，水煎400mL，分2次服用，早晩各1次。	新型冠状病毒诊疗方案第七版 中医治疗 临床治疗期 轻型 (2)湿热蕴肺证 临床表现：低热或不发热，微恶寒，乏力，头身困重，肌肉酸痛，干咳痰少，咽痛，口干不欲多饮，或伴有胸闷脘痞，无汗或汗出不畅，或见呕恶纳呆，便溏或大便粘滞不爽。舌淡红，苔白厚腻或薄黄，脉滑数或濡。 推荐处方：槟榔10g、草果10g、厚朴10g、知母log、黄苓10g、柴胡10g、赤芍10g、连翘15g、青蒿10g(后下)、苍术10g、大青叶10g、生甘草5g。 服法：每日1剂，水煎400mL，分2次服用，早晩各1次。
	(规则15 普通型)AND(发热AND（咳嗽痰少OR有黄痰）AND憋闷气促AND腹胀AND便秘不畅AND舌质暗红AND舌体胖AND（苔黄腻OR黄燥）AND（脉滑数OR弦滑)		推荐处方：生麻黄6g、苦杏仁15g、生石膏30g、生薏苡仁30g、茅苍术10g、广藿香15g、青蒿草12g、虎杖20g、马鞭草30g、干芦根30g、葶苈子15g、化橘红15g、生甘草10g。 服法：每日1剂，水煎400mL，分2次服用，早晩各1次。	新型冠状病毒诊疗方案第七版 中医治疗 临床治疗期 普通型 (1)湿毒郁肺证 临床表现：发热，咳嗽痰少，或有黄痰，憋闷气促，腹胀，便秘不畅。舌质暗红，舌体胖，苔黄腻或黄燥，脉滑数或弦滑。 推荐处方：生麻黄6g、苦杏仁15g、生石膏30g、生薏苡仁30g、茅苍术10g、广藿香15g、青蒿草12g、虎杖20g、马鞭草30g、干芦根30g、葶苈子15g、化橘红15g、生甘草10g。 服法：每日1剂，水煎400mL，分2次服用，早晩各1次。
	(规则15 普通型)AND(低热AND（身热不扬OR未热）AND干咳AND少痰AND倦怠乏力AND胸闷AND（脘痞OR呕恶）AND便溏AND（舌质淡OR淡红）AND（苔白OR白腻）AND脉濡		推荐处方：苍术15g、陈皮10g、厚朴10g、藿香10g、草果6g、生麻黄6g、羌活10g、生姜10g、槟榔10g。 服法：每日1剂，水煎400mL，分2次服用，早晚各1次。	新型冠状病毒诊疗方案第七版 中医治疗 临床治疗期 普通型 （2）寒湿阻肺证 临床表现：低热，身热不扬，或未热，干咳，少痰，倦怠乏力，胸闷，脘痞，或呕恶，便溏。舌质淡或淡红，苔白或白腻，脉濡。 推荐处方：苍术15g、陈皮10g、厚朴10g、藿香10g、草果6g、生麻黄6g、羌活10g、生姜10g、槟榔10g。 服法：每日1剂，水煎400mL，分2次服用，早晚各1次。
	(规则20/22 重型)AND(发热面红（针状）AND咳嗽AND(痰黄粘少OR痰中带血)AND喘憋气促AND疲乏倦怠AND口干苦粘AND恶心不食AND大便不畅AND小便短赤AND舌红AND苔黄腻AND脉滑数)		推荐处方：生麻黄6g、杏仁9g、生石膏15g、甘草3g、藿香10g（后下）、厚朴10g、苍术15g、草果10g、法半夏9g、茯苓15g、生大黄5g（后下）、生黄芪10g、葶苈子10g、赤芍10g。 服法：每日1〜2剂，水煎服，每次100mL〜200口1，一日2〜4次，口服或鼻饲。	新型冠状病毒诊疗方案第七版 中医治疗 临床治疗期 重型 （1）疫毒闭肺证 临床表现：发热面红，咳嗽，痰黄粘少，或痰中带血，喘憋气促，疲乏倦怠，口干苦粘，恶心不食，大便不畅，小便短赤。舌红，苔黄腻，脉滑数。 推荐处方：生麻黄6g、杏仁9g、生石膏15g、甘草3g、藿香10g（后下）、厚朴10g、苍术15g、草果10g、法半夏9g、茯苓15g、生大黄5g（后下）、生黄芪10g、葶苈子10g、赤芍10g。 服法：每日1〜2剂，水煎服，每次100mL〜200口1，一日2〜4次，口服或鼻饲。
	(规则20/22 重型)AND(大热烦渴AND喘憋气促AND谑语神昏AND(视物错瞀OR发斑疹OR吐血OR衄血OR四肢抽搐)AND(舌绛少苔OR无苔)AND(脉沉细数OR浮大而数)		推荐处方：生麻黄6g、杏仁9g、生石膏15g、甘草3g、藿香10g（后下）、厚朴10g、苍术15g、草果10g、法半夏9g、茯苓15g、生大黄5g（后下）、生黄芪10g、葶苈子10g、赤芍10g。 服法：每日1〜2剂，水煎服，每次100mL〜200口1，一日2〜4次，口服或鼻饲。 推荐中成药：喜炎平注射液、血必净注射液、热毒宁注射液、痰热清注射液、醒脑静注射液。功效相近的药物根据个体情况可选择一种，也可根据临床症状联合使用两种。中药注射剂可与中药汤剂联合使用。	新型冠状病毒诊疗方案第七版 中医治疗 临床治疗期 重型 （2）气营两燔证 临床表现：大热烦渴，喘憋气促，谑语神昏，视物错瞀，或发斑疹，或吐血、衄血，或四肢抽搐。舌绛少苔或无苔，脉沉细数，或浮大而数。 推荐处方：生石膏30〜60g（先煎）、知母30g、生地30〜60g.水牛角30g（先煎）、赤芍30g、玄参30g、连翘15g、丹皮15g、黄连6g、竹叶12g、葶苈子15g、生甘草6g。 服法：每日1剂，水煎服，先煎石膏、水牛角后下诸药，每次100mL-200mL，每日2〜4次，口服或鼻饲。 推荐中成药：喜炎平注射液、血必净注射液、热毒宁注射液、痰热清注射液、醒脑静注射液。功效相近的药物根据个体情况可选择一种，也可根据临床症状联合使用两种。中药注射剂可与中药汤剂联合使用。
	(规则23 危重型)AND(呼吸困难AND(动辄气喘OR需要机械通气)AND伴神昏AND烦躁AND汗出肢冷AND舌质紫暗AND(苔厚腻OR燥)AND脉浮大无根)		推荐处方：人参15g、黑顺片10g（先煎）、山茱萸15g，送服苏合香丸或安官牛黄丸。 推荐中成药：血必净注射液、热毒宁注射液、痰热清注射液、醒脑静注射液、参附注射液、生脉注射液、参麦注射液。功效相近的药物根据个体情况可选择一种，也可根据临床症状联合使用两种。中药注射剂可与中药汤剂联合使用。	新型冠状病毒诊疗方案第七版 中医治疗 临床治疗期 危重型（内闭外脱证） 临床表现：呼吸困难、动辄气喘或需要机械通气，伴神昏，烦躁，汗出肢冷，舌质紫暗，苔厚腻或燥，脉浮大无根。 推荐处方：人参15g、黑顺片10g（先煎）、山茱萸15g，送服苏合香丸或安官牛黄丸。 推荐中成药：血必净注射液、热毒宁注射液、痰热清注射液、醒脑静注射液、参附注射液、生脉注射液、参麦注射液。功效相近的药物根据个体情况可选择一种，也可根据临床症状联合使用两种。中药注射剂可与中药汤剂联合使用。
	(分期：恢复期)AND(气短AND倦怠乏力AND纳差呕恶AND痞满AND大便无力AND便溏不爽AND舌淡胖AND苔白腻)		推荐处方：法半夏9g、陈皮10g、党参15g、炙黄茂30g、炒白术10g、茯苓15g、藿香10g、砂仁6g（后下）、甘草6g。 服法：每日1剂，水煎400mL，分2次服用，早晩各1次。	新型冠状病毒诊疗方案第七版 中医治疗 恢复期 （1）肺脾气虚证 临床表现：气短，倦怠乏力，纳差呕恶，痞满，大便无力，便溏不爽。舌淡胖，苔白腻。 推荐处方：法半夏9g、陈皮10g、党参15g、炙黄茂30g、炒白术10g、茯苓15g、藿香10g、砂仁6g（后下）、甘草6g。 服法：每日1剂，水煎400mL，分2次服用，早晩各1次。
	(恢复期)AND(乏力AND气短AND口干AND口渴AND心悸AND汗多AND纳差AND(低热OR不热)AND干咳少痰AND舌干少津AND(脉细OR虚无力)		推荐处方：南北沙参各10g、麦冬15g、西洋参6g，五味子6g、生石膏15g、淡竹叶10g、桑叶10g、芦根15g、丹参15g、生甘草6g。 服法：每日1剂，水煎400mL，分2次服用，早晩各1次。	新型冠状病毒诊疗方案第七版 中医治疗 恢复期 （2）气阴两虚证 临床表现：乏力，气短，口干，口渴，心悸，汗多，纳差，低热或不热，干咳少痰。舌干少津，脉细或虚无力。 推荐处方：南北沙参各10g、麦冬15g、西洋参6g，五味子6g、生石膏15g、淡竹叶10g、桑叶10g、芦根15g、丹参15g、生甘草6g。 服法：每日1剂，水煎400mL，分2次服用，早晩各1次。
Body temperature returned to normal for more than 3 days	(体温恢复正常3天以上)	add "Body temperature returned to normal for more than 3 days" mark	添加“体温恢复正常3天以上”标记	新型冠状病毒诊疗方案第七版 解除隔离和出院后注意事项 （一）解除隔离和出院标准。 1.体温恢复正常3天以上； 2.呼吸道症状明显好转； 3.肺部影像学显示急性渗出性病变明显改善； 4.连续两次呼吸道标本核酸检测阴性（采样时间至少间隔24h）。 满足以上条件者，可解除隔离出院。
significant improvement in respiratory symptoms	(呼吸道症状明显好转)	Add "significant improvement in respiratory symptoms" mark	添加“呼吸道症状明显好转”标记	新型冠状病毒诊疗方案第七版 解除隔离和出院后注意事项 （一）解除隔离和出院标准。 1.体温恢复正常3天以上； 2.呼吸道症状明显好转； 3.肺部影像学显示急性渗出性病变明显改善； 4.连续两次呼吸道标本核酸检测阴性（采样时间至少间隔24h）。 满足以上条件者，可解除隔离出院。
Lung Imaging Shows Significant Improvement in Acute Exudative Lesions	(肺部影像学显示急性渗出性病变明显改善)	Add "Lung Imaging Shows Significant Improvement in Acute Exudative Lesions" mark	添加“肺部影像学显示急性渗出性病变明显改善"标记	新型冠状病毒诊疗方案第七版 解除隔离和出院后注意事项 （一）解除隔离和出院标准。 1.体温恢复正常3天以上； 2.呼吸道症状明显好转； 3.肺部影像学显示急性渗出性病变明显改善； 4.连续两次呼吸道标本核酸检测阴性（采样时间至少间隔24h）。 满足以上条件者，可解除隔离出院。
Negative nucleic acid test for two consecutive respiratory specimens(sampling interval at least 24 hours)	连续两次呼吸道标本核酸检测阴性（采样时间至少间隔24小时）)	Add "Negative nucleic acid test for two consecutive respiratory specimens" mark	添加“连续两次呼吸道标本核酸检测阴性"标记	新型冠状病毒诊疗方案第七版 解除隔离和出院后注意事项 （一）解除隔离和出院标准。 1.体温恢复正常3天以上； 2.呼吸道症状明显好转； 3.肺部影像学显示急性渗出性病变明显改善； 4.连续两次呼吸道标本核酸检测阴性（采样时间至少间隔24h）。 满足以上条件者，可解除隔离出院。
Rule62 AND Rule63 AND Rule64 AND Rule65	规则62 AND 规则63 AND 规则64 AND 规则65	Discharged	出院	新型冠状病毒诊疗方案第七版 解除隔离和出院后注意事项 （一）解除隔离和出院标准。 1.体温恢复正常3天以上； 2.呼吸道症状明显好转； 3.肺部影像学显示急性渗出性病变明显改善； 4.连续两次呼吸道标本核酸检测阴性（采样时间至少间隔24h）。 满足以上条件者，可解除隔离出院。
